# Supplementary material for: BPIFA1 is a secreted biomarker of differentiating human airway epithelium
Source: Front Cell Infect Microbiol. 2022 Nov 28;12:1035566. doi: 10.3389/fcimb.2022.1035566 (PMC9744250; doi:10.3389/fcimb.2022.1035566)
Supplement: Supplementary file 1 [file Table_1.xlsx]

## Sheet: Supp. Table 1
Donor ID #	Donor Lot#	Epithelial Cell Source	Vendor	Cat. #	Sex	Age	Smoking History	Pathology	Race
1	2101510	Small Airways	PromoCell	C-12642	M	18 yr.	Non-smoker	Healthy	Caucasian
2	OM06	Bronchi	Kind Gift from Dr. Fernando Holguin	N/A	F	25 yr.	Non-smoker	Healthy	Caucasian
3	ADFZ2170	Bronchi	Kind Gift from Dr. Oliver Eickelberg	N/A	M	27 yr.	Non-smoker	Healthy	Unknown
4	3052903	Small Airways	PromoCell	C-12642	M	79 yr	Non-smoker	Healthy	Caucasian
5	LTC-42	Bronchi	Kind Gift from Dr. Oliver Eickelberg	N/A	F	62 yr.	Smoker	Normal Section of a Lung with Emphysematous Changes and Respiratory Bronchiolitis	Unknown
6	LTC-44	Bronchi	Kind Gift from Dr. Oliver Eickelberg	N/A	F	61 yr.	Smoker	Normal Section of a Lung with Emphysematous Changes and Respiratory Bronchiolitis and Chronic Bronchitis	Unknown
7	20TL094988	Small Airways	Lonza	CC-2547	M	29 yr.	Non-smoker	Healthy	Caucasian
8	667542	Small Airways	Lonza	CC-2547	M	40 yr.	Non-smoker	Healthy	Caucasian
9	LL0928	Small Airways	LifeLine	FC-0016	M	35 yr.	Unknown	Unknown (Cause of Death: Head Trauma)	Hispanic
10	SA067101	Small Airways	PromoCell	C-12642	M	72 yr.	Non-smoker	Healthy	Caucasian
11	9.0827e+06	Bronchi	PromoCell	C-12640	M	68 yr.	Non-smoker	Healthy	Caucasian
