# Supplementary material for: BPIFA1 is a secreted biomarker of differentiating human airway epithelium
Source: Front Cell Infect Microbiol. 2022 Nov 28;12:1035566. doi: 10.3389/fcimb.2022.1035566 (PMC9744250; doi:10.3389/fcimb.2022.1035566)
Supplement: Supplementary file 2 [file Table_2.xlsx]

## Sheet: Supp. Table 2
Target	Direction	Sequence (5'-3')
OMG	Forward	ATCCCCAACACCCATGACCC
	Reverse	GGGTTGTGCTTTGTTGAGGCA
	Internal Forward	AACACCCATGACCCTAAGTATC
KRT14	Forward	CCTACCTGAAGAAGAACCAC
	Reverse	GTCTTGGTGAAGAACCATTC
	Internal Reverse	CTTCTCTGCCATCTTCTCAT
STC1	Forward	TCGTCCAGCTGCCCAATCAC
	Reverse	AGGATGTGGAAGAGGCTGGC
	Internal Forward	CAGCTGCCCAATCACTTCTCC
BPIFA1	Forward	AATTTCTCTGCTTGATGGAC
	Reverse	GAAGGCTTAGACCTTGATGA
	Internal Reverse	ACAAACTGTAGTCCGTGGAT
PLA2G7	Forward	CTGCCTGGCTGTGGTTTATCC
	Reverse	GAATAAGGCCCATTTCCCCGG
	Internal Forward	GGCTGTGGTTTATCCTTTTGACTG
TXNIP	Forward	CAACCACTCCTCTGCTAGAT
	Reverse	GTCCAGGAAGAGAGACAAAA
	Internal Reverse	CTTCTTTTCTTCCACATGCT
S100A7	Forward	TGAGAAGCCAAGCCTGCTGA
	Reverse	TCGGCGAGGTAATTTGTGCC
	Internal Forward	AGCCAAGCCTGCTGACGATG
GAPDH	Forward	TGAGAACGGGAAGCTTGTCA
	Reverse	TCTCCATGGTGGTGAAGACG
	Internal Reverse	CCAGCATCGCCCCACTTGAT
