# Supplementary material for: BPIFA1 is a secreted biomarker of differentiating human airway epithelium
Source: Front Cell Infect Microbiol. 2022 Nov 28;12:1035566. doi: 10.3389/fcimb.2022.1035566 (PMC9744250; doi:10.3389/fcimb.2022.1035566)
Supplement: Supplementary file 3 [file Table_3.xlsx]

## Sheet: Supp. Table 3
Day 0 ALI	Day 2 ALI	Day 4 ALI	Day 6 ALI	Day 8 ALI	Day 10 ALI	Day 14 ALI	Day 21 ALI	Day 28 ALI	Gene
0	5.0722	7.41417	7.45115	7.91862	8.12934	8.29919	8.31956	8.4273	BPIFA1
0	0.30892	0.495759	2.48944	4.48828	5.65824	6.80284	8.07556	7.83207	OMG
0	4.70737	6.08773	6.06411	6.90658	7.37476	7.74283	7.76254	7.92994	BPIFB1
0	5.79179	5.67671	5.84102	6.52828	6.26423	6.04307	6.74181	7.76578	GSTA2
0	-4.61301	-6.27512	-6.84894	-7.03299	-7.1623	-6.89323	-7.52411	-7.39588	MAL
0	0.98825	2.27564	4.09725	4.95781	5.62883	6.61176	7.31226	7.4777	SNTN
0	-0.162797	3.00595	4.30359	4.9895	5.717	6.48154	6.8334	7.04173	C20orf85
0	5.49988	5.80175	5.77233	6.22933	6.40892	6.9611	6.93714	6.80664	CP
0	0.295757	2.8152	4.03591	4.75577	5.53349	6.37949	6.84031	6.90413	C10orf107
0	-4.69719	-5.52737	-6.15605	-5.95456	-5.96553	-5.96813	-6.16143	-6.71281	CALB1
0	0.767183	1.13526	3.18881	4.09625	4.84624	6.14569	6.67228	6.54067	SCGB2A1
0	2.21122	4.23628	4.28736	5.29558	5.78168	6.17749	5.86199	6.62762	HLA-DRB5
0	0.0540497	2.16847	3.47869	4.3969	5.08925	5.84988	6.41295	6.60883	FAM154B
0	0.688077	3.41421	4.25427	4.95501	5.63269	6.27844	6.51141	6.52912	C1orf192
0	-0.008691	1.14243	2.98765	3.97294	4.58995	5.63102	6.14019	6.39867	FAM216B
0	-0.313935	1.03998	2.45728	3.45605	4.26049	5.19394	5.74817	6.01771	WDR96
0	0.364642	2.47293	3.32946	4.07316	4.91545	5.63925	6.12982	6.32419	RSPH4A
0	0.210649	2.68973	3.54254	4.10647	4.92252	5.51383	6.00225	6.28608	TPPP3
0	-2.00368	-2.98806	-4.11066	-4.40281	-5.247	-5.16166	-5.8848	-6.21471	RHCG
0	2.83068	4.63413	4.84836	5.58322	6.11214	6.19014	5.99924	6.05956	HLA-DRA
0	0.338184	2.11241	3.10143	4.14929	4.74408	5.44106	5.9347	6.18119	ENKUR
0	4.62575	5.48177	5.49033	5.79993	6.02032	6.10597	5.95448	6.17081	PIGR
0	-3.16186	-4.68972	-5.0195	-5.18969	-5.44781	-4.3391	-5.59348	-6.09746	SPRR3
0	4.14259	5.0478	4.71261	5.45334	5.71678	5.43152	5.90153	5.58955	MMP13
0	4.8554	5.56394	5.61997	5.78686	5.86917	5.84199	5.77501	5.84313	SCGB1A1
0	5.0566	5.49239	5.38243	5.49497	5.42127	5.6536	5.77074	5.78856	RARRES1
0	0.508127	1.67272	2.60811	3.576	4.11799	5.20011	5.74364	5.77255	ZBBX
0	0.517642	1.61564	2.15554	3.12038	3.96283	4.93423	5.59412	5.74962	DTHD1
0	3.76018	4.90505	5.16913	5.56828	5.66162	5.68444	5.74239	5.65953	CYP4X1
0	-2.03694	-2.98428	-4.13438	-4.20507	-4.73625	-4.54193	-5.2162	-5.73921	A2ML1
0	0.296366	1.39876	2.08576	3.05074	3.84626	5.01598	5.18388	5.7092	STOX1
0	0.34119	1.26149	2.2991	4.02234	4.83078	5.36994	5.64123	5.36662	MROH9
0	0.24925	1.5995	2.71556	3.92509	4.36074	5.31344	5.61863	5.60649	OTTHUMG00000011879 // RP4-666F24.3
0	-0.402139	1.54161	2.63553	3.45779	4.07848	4.89741	5.03548	5.20033	ROPN1L
0	-0.237787	1.55001	2.27154	3.19627	3.8418	4.74422	5.10741	5.32074	C1orf194
0	3.75616	4.04066	4.45968	4.89665	5.05766	5.39448	5.50343	5.46613	SLC4A4
0	-0.006168	2.05473	2.78146	3.59305	4.24264	4.94868	5.15878	5.48851	ARMC3
0	3.31414	4.46294	4.2626	5.13643	5.39262	5.31758	5.19051	5.46785	HLA-DRB1
0	-0.266453	1.62319	2.47418	3.33191	4.03521	4.70618	4.98956	5.17641	CXorf22
0	0.173881	1.82798	3.21374	3.69218	4.24288	4.97804	5.29948	5.43643	AKAP14
0	-2.39144	-3.43255	-1.84301	-1.90252	-3.78915	-4.7372	-5.07739	-5.3678	CRCT1
0	0.00367	0.665169	1.23668	2.64059	3.28679	4.46563	5.15896	5.34541	STOML3
0	-0.223182	1.24142	2.26705	2.86667	3.55631	4.27857	4.67376	5.09483	CCDC170
0	-0.383295	0.574834	1.70782	2.61599	3.4452	4.27747	4.71796	4.93463	C1orf158
0	0.151652	1.44839	2.47713	3.21626	4.01609	4.59724	5.01083	5.31265	CASC1
0	0.776581	2.02747	2.64598	3.42462	3.74168	4.5547	5.00757	5.28485	PROM1
0	0.092312	1.9387	2.742	3.63657	4.31015	4.86175	5.17641	5.27332	IQUB
0	4.89676	4.68174	3.90283	5.09451	4.98927	5.25073	5.17674	5.18544	OTTHUMG00000164494 // RP11-434I12.3
0	-0.73274	0.833373	1.82898	2.56299	3.10653	3.87958	4.26542	4.48148	PPIL6
0	-2.46616	-2.64283	-3.529	-3.50868	-4.14485	-3.91877	-4.65378	-5.21088	SPRR1A
0	-0.116153	1.55682	2.06823	2.81574	3.54816	4.20311	4.55987	5.07577	ZNF474
0	4.58108	5.18067	4.37801	4.75915	4.27002	4.37715	4.26576	4.63897	CAPN13
0	0.148476	1.65916	2.29321	3.09308	3.85296	4.55069	4.96782	5.17798	LRRC46
0	0.39952	1.76495	2.68058	3.31291	3.957	4.65673	5.07525	5.16969	PIFO
0	2.43867	3.82604	4.06574	4.8729	5.16846	5.15428	4.99421	5.10753	C11orf92
0	-0.276958	0.78385	1.64726	2.60226	3.22761	4.12988	4.4693	4.86198	WDR38
0	0.111352	0.493459	1.22652	2.70175	3.37	4.61379	5.13668	5.01855	KCNRG
0	0.728207	1.75702	2.01294	3.2209	3.84807	4.53755	4.87971	5.13196	MNS1
0	-0.0756503	1.35958	2.21063	3.06507	3.75216	4.46969	4.87864	5.05202	CXorf30
0	0.158431	1.37959	2.3991	3.19805	3.74591	4.55587	4.89382	5.10858	LRRIQ1
0	0.0964083	1.08771	1.60987	2.72023	3.38587	4.36142	4.87247	5.06224	TTC25
0	-0.809599	-1.76219	-2.22312	-2.00755	-2.54385	-3.17412	-4.57204	-5.06132	KLK7
0	1.59261	3.82697	4.13362	4.60071	4.69501	4.61505	4.80388	5.03185	ALOX15
0	0.728044	1.07946	2.37537	2.98275	3.6027	4.35006	4.73694	5.0313	CHDC2
0	-0.03024	0.514847	1.53585	2.45246	3.17664	4.02469	4.50055	4.96333	SRGAP3-AS2
0	-0.0409047	1.17041	1.93861	2.89321	3.477	4.49018	4.72937	4.94018	APOBEC4
0	0.171366	1.33054	2.34834	2.89805	3.59766	4.45196	4.6608	4.97062	IL5RA
0	4.05506	4.2509	4.96188	4.41528	4.17004	4.34278	3.88654	3.57891	IL8
0	-0.394155	0.716644	1.77311	2.57014	3.24697	3.81913	4.32256	4.56574	RSPH1
0	1.08263	3.51611	4.25303	4.6513	4.9094	4.92989	3.58908	4.13773	CDC20B
0	0.17847	1.32224	1.87113	2.60022	3.35091	4.24805	4.63049	4.91952	EFHC2
0	3.51814	3.88317	3.77328	4.15606	4.49418	4.64595	4.90142	4.73095	PLEKHS1
0	-0.0726427	1.22692	2.04231	2.72801	3.44624	4.12221	4.45331	4.82791	TEKT1
0	0.991733	1.23412	1.8234	2.63314	3.46222	4.08305	4.58038	4.86805	LOC643037
0	-0.376065	1.35712	2.16903	2.88765	3.40715	4.12693	4.35069	4.49174	C11orf88
0	-2.01806	-3.61949	-4.85894	-1.6777	-0.868367	-0.8459	-0.48706	-0.524667	TXNIP
0	-0.110812	0.510323	1.51187	2.29146	3.07416	3.98564	4.43667	4.74532	SPAG17
0	0.556471	1.46269	2.43399	3.04587	3.48109	4.28586	4.78826	4.84705	C11orf70
0	0.099333	0.780662	1.86249	2.79594	3.31767	4.09079	4.84336	4.4581	TMEM212
0	0.0428953	0.430523	1.68777	2.45486	3.27756	4.04335	4.52783	4.83945	EFHB
0	1.21552	1.754	2.60553	3.84798	4.28741	4.70147	4.82982	4.4941	OTTHUMG00000151319 // AC112518.3
0	0.143715	1.50996	2.34047	2.89144	3.55716	4.15558	4.55337	4.81785	C5orf49
0	0.468016	1.48365	2.45932	3.19505	3.82369	4.68492	4.81199	4.05725	MUC5B
0	0.605738	1.25324	2.10591	2.77286	3.3626	4.17378	4.51782	4.80828	WDR49
0	-3.20265	-3.782	-4.10818	-3.82926	-4.47512	-4.22282	-4.32385	-4.80389	TMPRSS11E
0	-2.89928	-3.07375	-4.76772	-3.64294	-3.48173	-3.14785	-2.61656	-2.65239	KRT13
0	-0.038392	0.690379	1.70982	2.5982	3.17462	3.9906	4.46346	4.72624	AK7
0	-0.597736	0.336927	1.22823	1.96561	2.46336	3.50503	3.99612	4.16498	PCDP1
0	-2.58244	-2.98066	-3.3775	-3.44484	-4.37855	-4.07494	-4.24353	-4.76002	CAPN14
0	-0.380062	0.616198	1.59984	2.5553	2.98722	3.78242	4.03144	4.35146	CAPSL
0	3.06876	3.79781	3.60184	2.73405	1.85853	2.22208	-0.880194	-0.858929	S100A7
0	3.33028	3.34342	3.05952	3.52594	3.92883	4.11339	4.42689	4.63489	TGM2
0	0.0460607	0.923119	0.978664	2.5497	3.74356	3.69709	4.25976	4.62023	CYP2F1
0	-0.338465	0.501553	1.30925	2.1425	2.80552	3.74022	3.91338	4.26431	DNAI1
0	0.116544	0.495845	1.32937	2.16705	2.90387	3.76263	4.25014	4.58002	WDR16
0	0.21175	0.886935	1.58004	2.33457	3.02836	3.81459	4.23165	4.53656	DNAH3
0	0.0330767	0.59188	1.17069	1.91627	2.54263	3.59248	3.98956	4.52037	DNAAF1
0	-0.690343	0.0205253	0.490997	1.53575	2.16785	2.97915	3.53703	3.80311	CCDC11
0	-0.561282	0.0853513	0.501471	1.65779	2.33488	3.0179	3.27475	3.91401	CDHR4
0	1.60942	3.47963	3.33964	3.97393	4.33989	4.46561	4.1878	4.10214	FMO6P
0	0.352424	0.684556	1.594	2.4922	3.08446	3.95406	4.24197	4.45868	ADGB
0	0.001052	0.861044	1.84613	2.44188	3.04774	3.7146	4.06606	4.45113	MAP3K19
0	-0.265543	0.172052	0.26841	0.897292	1.63009	3.17581	3.71779	4.16393	CNGA4
0	0.304812	1.06923	2.12672	2.586	3.13838	3.80102	3.93033	4.41212	C9orf135
0	-1.98203	-3.18971	-3.99531	-3.93834	-4.25474	-4.18353	-4.23385	-4.37449	SH2D1B
0	0.728644	1.08035	1.14068	1.8314	2.28667	4.06011	4.33261	4.34857	TF
0	-0.161891	0.574285	1.34931	1.93517	2.6601	3.61542	4.09075	4.17038	DNAH6
0	4.18862	4.32432	4.14109	4.19558	4.02057	4.11974	3.83624	3.74517	SERPINA3
0	-0.118978	0.408653	0.934986	1.56475	2.05586	2.93174	3.64259	4.19744	ECT2L
0	0.0256853	1.12898	1.56346	2.24404	2.85337	3.52153	3.9174	4.31259	EFCAB12
0	-0.210552	0.11858	0.765498	1.42837	2.04007	2.94932	3.71665	4.09834	C1orf173
0	-0.265665	0.619293	1.06825	1.90132	2.66899	3.36951	3.78449	4.03114	CCDC65
0	2.27941	3.22258	3.18518	3.63913	3.96551	4.02568	3.96819	4.29423	CD74
0	2.33143	2.85425	3.13027	3.61793	3.33864	3.96302	4.28616	4.12922	TMEM45A
0	-0.0755337	0.9913	1.68976	2.55296	3.09863	3.73511	4.03988	4.20614	SPAG6
0	0.255816	0.315073	1.35035	1.94684	2.57421	3.56958	4.27843	3.92152	OTTHUMG00000170970 // RP11-356K23.1
0	4.02727	4.17427	4.10196	4.26974	4.24304	4.17982	3.71199	3.7626	CFB
0	0.73688	1.48844	1.92801	2.21861	2.58132	4.26876	4.21141	4.22229	KDR
0	0.167107	0.155436	0.942449	2.02732	2.60893	3.59704	4.00041	4.25643	LDLRAD1
0	0.0719817	0.458622	1.05087	1.92242	2.53447	3.47321	3.95444	4.24979	ANKRD66
0	1.87291	2.74577	3.20395	3.82576	3.80713	3.31515	3.83523	4.24097	GSTA1
0	-2.34638	-3.16502	-3.83908	-4.23869	-3.86142	-3.84702	-3.97072	-3.61086	CRISP3
0	0.0511783	0.965235	1.73304	2.19712	2.77529	3.51853	4.01615	4.20096	DAW1
0	4.04968	4.06646	3.94416	4.13421	4.20019	4.19952	4.00151	4.03575	C3
0	0.535375	0.526862	1.16965	1.95915	2.36796	3.30542	4.07102	4.16945	PIH1D2
0	-0.0322647	0.07684	0.817836	1.80658	2.47598	3.61751	4.07997	4.13428	AGBL2
0	-2.50536	-3.63302	-4.1522	-2.75644	-1.91618	-1.96697	-1.24543	-1.05003	ARRDC4
0	-0.541345	0.365595	1.15894	1.7963	2.35713	2.97803	3.43076	3.59196	EFCAB1
0	-0.230909	0.531297	1.26394	1.94095	2.48032	3.13771	3.74443	3.87676	ENO4
0	0.0432427	0.248069	0.945373	1.68757	2.31003	3.45471	4.10064	4.00286	HHLA2
0	3.25021	4.0568	3.72013	4.09767	3.76769	3.91383	3.9126	3.93733	FMO2
0	0.185909	0.223511	0.844952	1.46228	2.05954	3.36761	3.93251	4.07518	TEX26
0	2.29294	3.0287	2.88556	3.6684	4.07431	3.96953	3.96168	3.91998	LOC100507516
0	-0.384476	0.138294	0.0592413	0.453964	1.24257	2.60525	3.27646	3.68766	C6
0	-0.0930687	0.206635	0.769315	1.25322	1.87411	3.00439	3.70686	3.93009	DNAH9
0	0.412184	0.726192	1.28627	1.7627	2.51621	3.41954	4.01905	3.2824	OR12D2
0	3.80095	4.01237	2.90665	3.92783	3.4598	3.32949	2.75575	2.59221	ACTBL2
0	-0.0430677	0.536251	0.409313	1.36536	2.04291	2.84022	3.63852	3.96553	MS4A8
0	2.61411	2.83753	3.04274	3.38599	3.52529	3.99025	3.62913	3.61379	IGFBP3
0	-0.14806	0.389262	1.17658	1.76414	2.48849	3.13353	3.67487	3.83397	C6orf165
0	3.20249	3.54397	3.48895	3.78322	3.76231	3.96851	3.97981	3.8456	CFI
0	-0.237604	0.482747	0.965421	1.63954	2.26122	3.16014	3.40246	3.72014	C1orf87
0	-0.289768	0.366671	1.082	1.75265	2.28367	3.07244	3.34467	3.65225	DNAH12
0	-0.473612	0.440537	1.11237	1.6891	2.1773	2.68741	3.3064	3.46292	SPATA17
0	0.214274	1.07982	1.71537	2.6693	3.07644	3.20768	3.80649	3.93066	KIAA1324
0	1.57586	2.2473	2.60282	3.19513	3.54241	3.38585	3.79757	3.92376	CHST9
0	0.0117177	0.206644	1.01705	1.89771	3.10306	3.75426	3.92364	3.6049	MUC5AC
0	-0.175506	-0.0537537	0.824806	1.36839	1.99582	2.90916	3.11994	3.73095	C6orf118
0	0.111929	0.95032	1.57323	2.02869	2.62235	3.28161	3.61104	3.90272	DNALI1
0	-0.221788	0.82082	1.28145	2.0843	2.67537	3.29322	3.32862	3.6757	ZMYND10
0	0.163233	0.367736	0.362969	0.929436	1.19803	2.10366	3.18978	3.89331	TSPAN19
0	0.461868	0.471326	0.860992	1.71421	2.30515	3.16896	3.63921	3.88636	EFCAB10
0	0.608164	0.748678	1.11883	1.79201	2.32305	3.29373	3.81668	3.87933	DZIP3
0	0.337704	0.791305	1.42075	1.96593	2.63913	3.12527	3.75679	3.87565	C1orf189
0	-0.320332	0.568721	1.11103	1.72097	2.23685	2.84136	3.30519	3.55223	CERKL
0	0.218494	1.00249	1.3723	2.14057	2.79772	3.52666	3.79903	3.86159	C15orf26
0	2.17592	3.10982	2.72818	3.58487	3.84796	3.8059	3.84252	3.6876	VTCN1
0	0.614539	0.509944	0.639176	1.09157	1.7469	3.84765	2.85145	2.77812	STC1
0	3.14325	2.89595	3.3005	3.83891	2.56857	2.07001	1.45188	1.68862	SLC26A4
0	0.16301	0.842908	1.64456	2.49292	3.00389	3.65517	3.82267	3.76524	SAMD15
0	0.18719	0.728154	1.31914	1.78834	2.39345	3.17393	3.67355	3.81259	SPATA4
0	0.00100167	0.906484	1.64481	2.25309	2.67068	3.32368	3.6584	3.8067	AGR3
0	0.36207	0.542318	1.21159	1.86482	2.29512	3.32259	3.80342	3.74716	MDH1B
0	0.146341	0.887233	1.20303	2.00762	2.4309	3.05608	3.41055	3.80265	FBXL13
0	-0.078682	0.287783	0.649367	1.75653	2.25595	3.23003	3.45748	3.716	CCDC173
0	1.75449	2.74497	2.81648	2.58255	2.83544	3.10299	3.78847	3.19434	IFI6
0	0.178589	1.12599	2.14981	2.42134	2.79473	3.49986	3.62442	3.78676	KCNE1
0	-2.32047	-3.21184	-3.7801	-3.26315	-3.37766	-3.13198	-3.42603	-3.62864	SPINK5
0	1.38823	2.70905	2.15013	2.62048	3.36156	3.29108	3.77217	2.96954	MMP7
0	2.09827	2.96571	3.58073	3.37244	3.56682	3.74427	3.56841	3.76947	SLCO4C1
0	2.86548	3.21976	3.16419	3.42421	3.48724	3.75541	3.73327	3.67691	SLC41A2
0	3.13944	3.73406	2.41707	2.83176	2.93999	2.52051	1.39024	1.34154	SLC5A5
0	-0.117843	0.332977	0.583776	1.12983	1.66572	2.89152	3.20872	3.61616	CCDC17
0	-0.295195	-0.019786	0.686549	1.11078	1.51014	2.49744	2.72578	3.43491	DYNLRB2
0	0.00107867	0.490546	0.965707	1.66961	2.1733	3.02486	3.58409	3.70601	LRRC34
0	-0.376329	-0.310784	0.150987	0.753446	1.31373	2.11364	2.98172	3.32892	C1orf110
0	-0.0261527	0.431738	0.84105	1.49253	2.21248	2.99289	3.46911	3.67896	C2orf73
0	2.37244	2.86303	2.63433	3.25227	3.45272	3.69424	3.47196	3.53485	ACSL5
0	1.58572	2.54282	3.46662	3.41471	2.90124	3.2536	3.68818	3.35995	ANXA10
0	-0.134892	0.436977	0.86805	1.43352	1.8576	2.90406	3.45435	3.54773	TCTE1
0	0.0639983	0.733037	1.14492	1.76651	2.40908	3.01116	3.40075	3.68116	WDR63
0	-2.25863	-2.54149	-2.81234	-2.89106	-3.30297	-3.07973	-3.31928	-3.65615	TMPRSS11F
0	0.0941047	0.513925	1.48541	2.37119	2.90334	3.63449	3.51857	3.27679	SMIM6
0	1.16153	1.83438	1.83386	2.34576	2.63928	2.85038	3.22835	3.6323	CLU
0	2.69008	2.67558	2.69022	3.40458	3.55667	3.1328	3.63161	3.44533	ADH1C
0	1.87882	2.3045	1.96556	2.78808	3.58508	3.18509	3.62791	3.48084	TSPAN2
0	0.055152	0.532165	1.07443	1.58714	2.1494	2.69916	3.21276	3.62427	NEK10
0	0.628294	0.840598	1.72665	1.79807	2.36528	3.05076	3.37746	3.62045	FAM229B
0	-0.289712	0.185418	0.977981	1.67257	2.0901	2.72172	3.03962	3.31703	FAM81B
0	0.067846	0.532748	0.852792	1.42771	1.87916	2.8018	3.14619	3.59957	DNAH7
0	-0.296475	0.135281	0.563289	1.02725	1.63881	2.55676	3.03831	3.28537	LRRC48
0	0.0841617	0.683922	1.36573	1.73301	2.17153	2.79783	3.15298	3.58104	WDR78
0	-0.247807	0.111075	0.617892	0.881216	1.53847	2.70368	3.22002	3.33248	SRD5A2
0	0.652546	1.10689	1.58549	2.14889	2.5844	3.03858	3.27252	3.56543	RFX3
0	-1.67124	-2.70729	-3.48071	-3.48845	-3.55588	-3.13079	-2.80034	-3.38741	ECM1
0	-0.0764097	0.240221	0.625689	1.18613	1.66658	2.54587	3.131	3.4728	ALS2CR12
0	0.651925	1.82462	1.82816	2.47178	2.89446	2.96542	3.31428	3.54837	METTL7A
0	0.34743	0.271309	0.830729	1.29925	1.89949	2.58961	3.01757	3.53987	PLCH1
0	-0.0300713	0.474535	0.973876	1.57661	2.05204	2.69569	3.17347	3.48665	CAPS
0	0.869347	1.36919	1.58724	2.13999	2.30158	2.72547	3.16047	3.51522	SLC27A2
0	0.310756	0.488837	0.841364	1.59738	2.09631	2.74122	3.3431	3.51478	STK33
0	0.541037	1.24034	1.75697	2.07127	2.83011	3.05092	3.31031	3.51364	NPHP1
0	-0.825865	-1.23854	-2.39657	-2.17368	-2.93695	-2.99904	-3.32691	-3.5074	CEACAM7
0	3.13631	3.49593	3.46895	3.33213	3.06077	2.95401	2.97	2.91958	FYB
0	-0.0487517	0.196348	0.218529	1.12631	1.55048	3.25358	3.02615	3.4465	IGFBP5
0	-0.214362	0.062525	0.48224	1.10887	1.64805	2.64736	3.05761	3.28031	TMEM190
0	-1.69007	-1.67553	-2.81323	-2.18167	-2.66309	-2.47562	-3.05258	-3.49226	SPRR1B
0	0.621873	0.979239	1.15772	1.83973	2.25304	2.8856	3.24424	3.48273	CCDC60
0	-0.331531	0.304974	0.695843	0.975069	1.63336	2.18775	2.74447	3.1476	UBXN10
0	-0.387028	0.0520043	0.594192	1.00707	1.42344	2.22639	2.57903	3.07262	FAM92B
0	-0.563708	-0.0517197	0.386261	1.13342	1.71616	2.32482	2.65671	2.89433	CCDC113
0	2.97631	3.33875	3.26817	3.45441	3.0701	3.03401	2.98552	2.66824	SERPINB4
0	-0.574501	0.135716	0.71905	1.24856	1.69764	2.21113	2.62402	2.87831	C7orf63
0	-0.0143503	0.910517	1.28598	1.86956	2.3626	2.961	3.1486	3.436	TMEM231
0	-0.37691	0.148846	0.59472	1.23212	1.76324	2.54076	2.96284	3.07217	EFHC1
0	-0.489396	-0.202589	0.47828	0.959215	1.58931	2.48389	2.69323	2.95294	DNAH11
0	0.134033	0.840578	1.31185	1.40618	1.58209	2.75948	3.10078	3.43982	RSPH10B2
0	-1.80803	-2.1821	-3.42465	-2.97464	-2.85278	-2.85968	-2.82912	-3.33778	IVL
0	-2.37765	-2.4409	-2.82119	-2.46878	-2.82526	-2.58457	-3.0922	-3.4084	KRT16
0	0.287968	0.643621	1.01509	1.76552	2.30454	2.83271	3.1985	3.40831	CC2D2A
0	1.41409	2.00954	2.2175	2.69415	3.3394	3.38754	3.14385	3.4037	LYZ
0	0.152065	0.409636	0.80158	1.1575	1.66328	2.43627	3.08782	3.39249	RP1
0	1.83624	3.14675	3.38735	2.61589	3.21598	2.89735	2.79067	2.64948	DNAPTP3
0	2.12136	2.82693	2.79531	3.06643	3.33908	3.38707	3.28221	3.25397	SLC46A3
0	-0.519188	-0.314802	0.0890303	0.593963	1.23286	2.02546	2.25777	2.85938	TTC18
0	0.915056	1.08776	1.46657	1.90062	2.27707	2.78176	3.14689	3.37549	TEX9
0	-2.27807	-2.6554	-3.35603	-2.82499	-3.18531	-2.8394	-3.14048	-3.25346	PADI1
0	0.0175963	-0.493659	0.146126	0.293491	0.977881	2.30385	2.85943	2.55498	OTTHUMG00000010769 // RP11-413P11.1
0	-0.974616	-1.94616	-3.34551	-2.7833	-2.91711	-2.37077	-2.53869	-3.20127	KRT14
0	-0.391253	0.426869	0.77867	1.26762	1.83964	2.20109	2.38885	2.94308	CCDC19
0	-0.676245	-0.075808	0.419939	0.577124	0.980048	2.16554	2.0261	2.65626	DCDC1
0	0.247055	0.281667	0.849383	1.44283	1.79452	2.48422	2.88986	3.3303	MAK
0	0.250936	0.635653	0.9624	1.73334	1.9938	2.57241	2.9985	3.32304	ARMC4
0	-0.139499	0.34155	0.92814	1.54507	2.00955	2.5462	2.80144	3.18022	TEKT2
0	0.254592	0.245271	0.462846	0.589927	0.838427	1.56441	2.56187	3.31638	ANKFN1
0	0.342741	1.60208	1.57805	1.99352	2.62429	2.70438	2.84482	3.3068	FOXJ1
0	0.166354	0.262182	0.78098	1.28399	1.79596	2.72216	3.04745	3.30103	MAATS1
0	0.648832	0.805594	1.4851	1.75845	2.10178	2.64026	2.97328	3.30055	DNAH5
0	-0.909402	-1.3886	-1.63415	-1.92057	-2.11445	-3.1158	-3.29334	-3.29378	NT5E
0	0.920173	1.05806	1.44375	1.73723	2.10465	2.53251	2.89872	3.28909	KIAA1377
0	-0.0816067	0.280908	0.869591	1.31663	1.81023	2.60361	2.87655	3.20088	WDR52
0	0.475943	0.738118	1.11041	1.69742	2.23657	2.78502	3.11149	3.2807	CCDC146
0	-0.19399	0.0715017	0.515877	0.825369	1.29071	2.11303	2.68363	3.08044	CDHR3
0	2.85098	2.95308	2.758	3.26036	3.16272	3.19417	3.20282	3.20529	GALNT12
0	0.199059	0.761849	0.97276	1.50877	1.997	2.50283	2.81737	3.25366	CCDC135
0	-0.965737	-1.48236	-2.15159	-2.23043	-2.50461	-2.48118	-3.13463	-3.252	NCCRP1
0	1.04448	2.59964	2.56793	2.92847	3.25142	3.08682	3.00188	3.09161	LOXL4
0	-2.36399	-2.43436	-1.90416	-1.95886	-2.73082	-2.52941	-3.09701	-3.23962	SBSN
0	-0.174125	-0.217545	0.370581	0.873037	1.44696	2.19422	2.61038	3.01864	VWA3B
0	-0.77744	-0.541321	-0.0197687	0.488715	0.792446	1.53968	2.2357	2.45092	NEK5
0	-0.733621	-0.822769	-1.96237	-2.02105	-2.40498	-2.48107	-2.93675	-3.2187	KRT6B
0	2.15332	2.31116	2.27447	2.56696	2.73858	3.07322	3.0832	3.21809	TMC5
0	0.50697	1.20562	0.671211	1.3684	2.46381	3.06484	3.19914	3.21672	ANPEP
0	-0.158405	0.0928093	0.517153	1.13737	1.67905	2.32368	2.75346	3.05787	EFCAB6
0	2.47293	2.35426	3.20828	3.14099	1.94305	1.40305	1.20043	0.493967	CXCL5
0	-0.0836437	-0.050108	0.437967	0.793418	1.08978	2.00032	2.80306	3.111	CCDC147
0	0.178952	0.437492	0.76	1.37843	1.79957	2.55913	2.82202	3.18945	TTC29
0	1.59229	2.12425	2.74226	3.18517	2.87951	3.15679	3.04305	2.78738	CXCL6
0	-1.84295	-2.55941	-3.11562	-2.85936	-2.75221	-2.82839	-3.18338	-3.11242	ATP6V1C2
0	2.29943	2.59054	2.42413	3.10793	3.17668	2.87452	2.48166	2.58	OTTHUMG00000169604 // RP3-462E2.3
0	-0.145138	-0.108877	0.599899	0.981948	1.48994	2.04079	2.50061	3.03122	FBXO15
0	2.34888	2.15375	1.72527	2.38924	2.44181	2.59349	2.80567	3.17474	PLA2G10
0	2.27612	2.53108	2.49933	3.00726	3.152	3.0143	3.17343	3.07213	ALDH1A1
0	-0.064251	0.367472	0.734535	1.18549	1.66475	2.35308	2.68705	3.10686	LRGUK
0	1.30139	1.87237	1.95391	2.50386	2.80368	3.13525	3.16616	2.96186	GXYLT2
0	1.28483	2.30431	2.29641	2.87257	3.16186	2.74814	2.73985	2.70706	CCDC80
0	-0.229629	0.364156	0.501904	1.12116	1.74422	2.25968	2.60986	2.93126	SPATA18
0	3.15902	2.53165	2.39125	2.33761	2.0669	1.87623	1.88957	1.82947	PTGES
0	-0.195664	-0.119332	0.581224	1.13551	1.54603	2.46379	2.93649	2.96102	TCTEX1D1
0	0.40157	1.66029	1.72675	2.47969	2.87065	2.72288	2.82695	3.15125	CYP4B1
0	-2.26559	-2.0521	-3.12052	-2.64142	-2.83983	-2.76939	-2.97255	-3.14337	LYPD3
0	-0.236454	0.430365	0.652909	1.18848	1.86097	2.37439	2.90094	2.80917	MAP1A
0	1.88084	2.60531	2.64426	2.95856	2.81667	3.00976	3.13686	3.03469	PARM1
0	0.818898	1.63234	1.88745	2.44113	2.6075	3.13367	2.59743	3.1042	CCNA1
0	-2.4706	-2.40595	-2.65107	-2.89422	-2.73011	-2.92297	-2.86023	-3.13299	KRT78
0	0.76808	-0.0647147	-0.195326	0.801449	1.04084	2.11641	2.81864	2.93177	OTTHUMG00000170886 // RP11-247L20.4
0	0.116093	0.475769	0.310064	0.86189	1.6921	2.53222	2.77893	3.12002	NWD1
0	2.0517	2.61752	2.47128	3.02996	3.08141	3.10447	2.95029	3.03858	CFTR
0	-0.118677	0.140226	0.52272	1.12124	1.50951	2.23965	2.45598	2.97668	VWA3A
0	2.19539	2.88284	2.59017	2.735	2.76691	2.78946	2.44933	3.09161	MSMB
0	0.635581	0.966393	1.40131	1.96078	2.10423	2.23243	2.99338	3.08996	TSPAN8
0	-1.62803	-1.93831	-1.95376	-1.98648	-2.32957	-2.40671	-2.58517	-3.07729	SCEL
0	-1.3556	-2.01796	-2.34194	-2.56867	-2.70171	-2.73046	-2.73758	-3.07566	KLK5
0	0.676797	0.305867	0.477031	1.18837	1.26831	2.38615	2.49391	3.06634	SLC22A4
0	-2.3888	-1.95716	-2.30691	-2.11501	-2.19221	-1.86562	-3.06455	-2.90787	MUC21
0	-0.220941	0.0912277	0.645252	1.05709	1.49183	2.27975	2.83626	2.75909	MORN2
0	-2.17556	-2.55866	-3.05562	-2.53339	-2.47345	-2.31533	-2.31379	-2.1214	CES2
0	-1.31487	-1.33488	-1.28033	-1.49963	-1.92008	-1.60294	-3.04194	-2.97995	ALDH1L2
0	-1.81951	-2.15866	-2.65247	-2.33162	-2.64898	-2.66075	-2.9186	-3.0406	CNGA1
0	-0.161686	0.230414	0.711779	1.33155	1.76579	2.39167	2.66718	2.87426	DRC1
0	1.08155	1.32846	1.35466	2.05113	2.34383	2.99515	3.03422	2.89005	ABCC9
0	1.52707	1.66755	1.57424	1.68759	1.92174	2.36431	2.68919	3.03066	ENPP5
0	-0.185566	0.352737	0.915003	1.46548	1.92657	2.38004	2.78504	2.83942	CCDC176
0	0.509603	0.799304	0.580638	1.46992	1.81933	2.0171	2.76419	3.02276	ANKRD45
0	2.07222	1.79628	1.52652	2.00286	1.90639	2.41215	2.78114	3.01258	LXN
0	2.07851	0.990878	-0.0803767	0.216934	-0.359831	-0.556987	-0.925167	-0.799288	PLA2G7
0	-0.294328	0.373622	0.78602	1.27355	1.74448	2.31388	2.67381	2.70869	LINC00240
0	-2.43109	-2.6191	-2.08653	-1.0884	-0.792784	-0.148847	-0.0129117	0.382924	RRAD
0	-2.18294	-2.48477	-2.38691	-2.74625	-3.00052	-2.82487	-2.83358	-2.90863	IL36A
0	0.470688	0.0972367	0.917632	1.29957	1.76704	2.37307	2.68626	2.99931	CAPS2
0	-2.34544	-2.51451	-2.48859	-2.66042	-2.99692	-2.59274	-2.39962	-2.69335	SERPINB12
0	0.523378	0.7273	1.02078	1.32576	1.68036	2.41438	2.77626	2.99318	DNER
0	0.0906427	0.354364	0.784959	1.05832	1.39326	2.15316	2.79244	2.98591	LOC100506885
0	0.040714	0.225316	0.544185	0.723305	1.2747	1.99654	2.59117	2.98207	ANKUB1
0	-1.66101	-2.23175	-2.82252	-2.52558	-2.97168	-2.50016	-2.89776	-2.95871	GDPD3
0	1.20808	1.23116	2.15006	2.48413	2.68972	2.92799	2.81265	2.96679	DCLK1
0	0.561229	0.61837	0.852384	1.40941	1.75763	2.29132	2.63348	2.96082	GLB1L
0	-0.778958	-0.296786	0.161097	0.715796	1.08925	1.73126	2.1678	2.15537	LRRC6
0	0.0991373	-0.112803	0.394169	0.600577	0.985908	2.07303	2.51213	2.83081	PIH1D3
0	-2.04292	-2.34157	-2.93051	-2.503	-2.58728	-2.61946	-2.76717	-2.93995	ZNF185
0	-1.49654	-1.97771	-2.07723	-2.27314	-2.46674	-2.50715	-2.93595	-2.82495	BCAT1
0	-1.14243	-1.6904	-2.47074	-2.48971	-2.6135	-2.78448	-2.91831	-2.88188	KLK8
0	1.53271	1.74048	1.51609	1.96736	2.28255	2.52542	2.62636	2.91568	TOX3
0	-0.298168	0.388767	0.645767	1.05705	1.60986	1.97616	2.20135	2.61634	C7orf57
0	0.0548903	0.0968217	0.801975	1.30075	1.72585	2.49704	2.65478	2.90311	SPEF2
0	1.47589	1.82427	1.84334	2.14065	2.32708	2.80877	2.89777	2.44696	CCL28
0	0.0329143	0.816283	1.16159	1.56636	1.81076	2.33467	2.717	2.89676	TMEM67
0	-1.63797	-1.73503	-2.64397	-2.42732	-2.6503	-2.70878	-2.48171	-2.88721	TMPRSS11A
0	0.816054	1.75894	1.88655	2.37341	2.76819	2.87787	2.0835	1.69042	MIR449C
0	2.58253	2.40665	2.28578	2.50245	2.58695	2.86474	2.87741	2.85445	VMO1
0	-0.0169373	0.182752	0.57175	1.04215	1.51773	2.09205	2.52087	2.85194	LRRC10B
0	1.23644	1.90756	1.92882	2.14835	2.25766	2.62651	2.86514	2.86838	IFITM1
0	0.346105	0.464869	0.802116	1.19096	1.73363	2.3317	2.47911	2.86625	MORN5
0	1.38146	1.51383	1.37175	1.95339	2.15584	2.63785	2.62806	2.86497	CHL1
0	0.649518	0.830668	0.123814	1.05254	1.72669	2.034	2.69497	2.85887	CTGF
0	0.293892	0.489866	0.886644	1.43488	1.91804	2.42464	2.69206	2.85875	TTC26
0	2.28462	2.76706	2.85731	2.78773	2.56857	2.11136	1.69267	1.67922	IDO1
0	0.917649	1.14812	1.35671	1.83847	2.19632	2.60604	2.76584	2.856	PHTF1
0	0.133931	0.386404	0.65782	1.19996	1.51812	1.97423	2.57137	2.85461	CCDC148
0	0.151188	0.438659	0.787761	1.36585	1.7595	2.28372	2.71829	2.8395	LOC91548
0	-0.122722	0.23479	0.733181	0.969322	1.3669	1.79448	2.32584	2.71108	STMND1
0	-1.71812	-2.26294	-2.83298	-2.71274	-2.3302	-2.16089	-1.92238	-1.85704	EPGN
0	2.04521	1.9909	1.63131	2.60304	2.58529	2.53443	2.76317	2.83283	SELENBP1
0	-0.03448	-0.13341	0.524469	1.0176	1.57219	1.90648	2.13754	2.69181	TMEM232
0	2.18977	2.55687	2.80004	2.69508	2.64521	2.82465	2.65658	2.27153	CXCL1
0	1.23785	1.41135	1.1584	1.57887	2.00182	2.24541	2.57792	2.82324	PRR15
0	-1.13809	-1.22337	-1.35865	-1.97649	-2.42895	-2.43488	-2.59242	-2.81345	AREGB // AREG
0	1.01756	1.73316	1.33065	2.04386	2.38942	2.56605	2.80496	2.76351	BBOX1
0	-1.76578	-1.82298	-2.28902	-2.36152	-2.80163	-2.39945	-2.2243	-2.66367	SERPINB7
0	-0.533429	0.0459503	0.0264163	0.529014	1.03972	1.57318	1.89386	2.26677	C9orf9
0	-0.165	0.647926	0.861989	1.32117	1.51735	2.06497	2.15469	2.63406	DYDC1
0	-0.147756	-1.13721	-1.40569	-1.42264	-1.86967	-2.52203	-2.79723	-2.76583	KLK6
0	0.360424	1.02785	1.9568	1.59599	1.52954	2.02021	2.53229	2.79029	SNORA11
0	-2.39591	-2.26395	-2.78937	-2.55169	-2.6039	-2.59814	-2.68543	-2.74749	CLIC3
0	0.287858	0.0760023	0.443727	0.77591	1.00512	2.0542	2.49818	2.77777	RGS22
0	-0.27501	-0.457775	-1.44739	-1.34031	-1.8071	-1.51081	-2.11292	-2.76885	S100A8
0	-0.029824	0.0187343	0.485776	0.995401	1.17118	1.9749	2.38169	2.73796	WDR93
0	2.02864	2.54682	2.76628	2.54509	2.05605	2.3322	1.49081	1.39658	C8orf4
0	1.05597	1.41739	1.99656	2.37743	2.52026	2.7619	2.5925	2.5371	PDE10A
0	1.07132	0.922233	0.864429	1.5183	2.00686	2.14491	2.45833	2.75999	CAPN9
0	0.920798	0.943112	0.963568	1.35554	1.61273	2.16946	2.57305	2.75359	PTPLAD2
0	-2.38177	-2.40694	-2.75334	-2.286	-2.23131	-2.28796	-2.15063	-1.859	BNIPL
0	-1.09754	-1.20024	-1.33805	-2.00338	-2.42337	-2.38859	-2.53213	-2.7445	AREG
0	1.8122	2.0097	0.596202	0.0788907	-0.240561	-0.315121	-0.731446	-0.467117	IL36G
0	1.59695	1.52357	1.6683	1.88619	2.06218	2.08317	2.3852	2.74084	SLC7A2
0	-0.177232	-0.219705	0.531626	1.0476	1.27108	1.87772	2.52031	2.40894	ZMYND12
0	-0.374439	-0.332791	0.0297497	0.678666	1.20195	2.36209	2.20517	1.81247	OTTHUMG00000086463 // AP000688.8
0	1.62494	1.75169	1.61334	2.21575	2.32207	2.53807	2.73635	2.64331	LOC100505989
0	0.0261997	-0.451262	-0.582269	0.139838	0.59541	1.46514	1.70502	2.14731	ARHGEF26-AS1
0	0.0206687	0.26551	0.661087	0.978174	1.30669	1.85011	2.04826	2.72933	TTLL9
0	0.310064	-1.16677	-2.13097	-1.73809	-1.86698	-2.41873	-1.93834	-2.01439	CYP1A1
0	-0.2366	0.289171	0.587483	1.10231	1.51286	2.15943	2.2742	2.48842	CCDC39
0	-1.86957	-2.01155	-2.68374	-2.45528	-2.56843	-2.36641	-2.61277	-2.71446	TGM1
0	-1.011	-1.2422	-1.50474	-2.0223	-2.48218	-2.48876	-2.70877	-2.56541	OTTHUMG00000169784 // RP11-290L1.3
0	-0.00493967	0.405444	0.573788	1.34995	1.64904	2.15507	2.51196	2.70235	DUSP19
0	-0.397266	-1.18476	-2.14941	-2.10987	-2.48579	-2.44295	-2.69907	-2.45209	DUOXA2
0	0.174003	1.25402	1.60576	1.88795	2.61656	2.37106	2.19854	2.69751	CCDC67
0	0.590865	0.060598	-1.0479	-0.96116	-1.58139	-1.69638	-1.75648	-2.10204	S100A12
0	1.17417	2.68845	2.16023	2.17087	2.63509	2.0781	0.629297	2.46005	MMP9
0	2.68314	2.62685	2.19934	2.28931	2.35503	2.20288	2.18341	2.28668	ANTXR1
0	0.520668	0.485011	0.720606	0.987039	1.5408	2.18045	2.40365	2.67948	PCYT1B
0	1.12747	1.39933	1.66865	1.70372	2.15394	2.50244	2.65423	2.67636	GLIS3
0	-0.37063	0.0525187	0.202309	0.614343	0.926151	1.57331	1.87054	2.30397	WDR65
0	-1.23782	-1.31532	-2.21871	-1.99373	-2.28718	-2.1245	-2.48204	-2.67279	GJB6
0	1.39124	1.84889	2.20085	2.28915	2.25693	2.493	2.66842	2.54751	RGCC
0	0.754533	0.807251	1.27237	1.50936	2.01025	1.8146	2.21525	2.66823	ST8SIA4
0	-1.54593	-1.80067	-2.66766	-2.23508	-1.91951	-1.24706	-1.7392	-1.88308	C12orf36
0	-0.285753	-0.373747	-0.564278	-0.0483407	0.371043	1.17003	1.73302	2.09594	NSUN7
0	0.123723	0.384495	0.835828	1.18825	1.63936	2.30672	2.40365	2.66015	TSNAXIP1
0	1.40352	2.08897	1.40466	1.87269	1.98952	2.65663	2.12345	2.03657	CEL
0	0.164116	0.30188	0.538646	0.980689	1.26896	1.75844	2.13363	2.65477	ARMC2
0	0.62276	0.879742	0.812067	1.16063	1.52008	1.95838	2.33258	2.64685	SAMHD1
0	1.74409	1.84048	1.37983	1.71554	1.97365	2.4749	2.64465	2.17667	PTGS2
0	0.33106	1.97194	2.26708	2.50702	2.64437	2.5292	2.02574	1.9465	CX3CL1
0	2.32505	2.03342	1.70779	1.35547	0.887634	0.655477	0.349159	-0.318514	BCL2A1
0	0.0897413	0.137635	0.274732	0.971287	1.38552	1.95298	2.2628	2.64304	CEP19
0	1.26371	1.72712	1.69059	2.25775	2.31895	2.52717	2.44644	2.64247	RGL1
0	1.45926	1.62608	1.88964	2.51925	2.639	2.24154	1.90309	2.40892	ITGB3
0	0.0729507	0.643208	0.462628	1.12022	1.35937	2.01858	2.4594	2.63807	PDE8B
0	-0.0313777	0.223809	0.496074	0.821174	1.23846	1.81386	2.1718	2.59851	TTC21A
0	1.60538	2.54997	2.58508	2.23949	2.62882	2.41259	2.30276	2.29686	FN1
0	-2.07174	-2.61502	-2.06497	-1.49552	-1.27611	-0.524356	-0.332839	-0.203019	AMY1A
0	0.802837	1.57495	2.10638	1.98389	2.07053	1.66087	2.60739	2.22625	ADAMTS9
0	0.147176	0.565239	1.01199	1.30953	1.70906	2.14617	2.50399	2.60492	IFT57
0	0.366631	0.455906	0.487731	0.924468	1.06056	1.77352	2.0068	2.6009	SLFN13
0	-0.275387	0.006964	0.5278	0.710081	1.09171	1.78656	1.96771	2.32328	DNAH10
0	1.94715	0.815555	0.823968	0.768845	-0.136482	-0.127643	-0.427172	-0.646799	NCAPG
0	-0.11189	0.203309	0.538268	1.1201	1.22452	2.41162	2.47967	2.44953	TXLNB
0	-0.147288	-0.00766833	0.242057	0.702467	1.0783	1.76274	2.15963	2.44295	DNAI2
0	1.15125	1.33755	1.13147	1.70273	2.2377	2.40235	2.43139	2.58983	SUSD4
0	0.0250323	0.602504	0.223269	0.803297	1.37023	1.69671	2.11328	2.58909	ABHD12B
0	1.54822	2.31408	1.85636	2.26385	2.58758	2.53604	2.1969	2.37342	MCIDAS
0	1.22242	2.06896	1.88597	2.26589	2.44845	2.3679	2.58743	2.54636	EDIL3
0	0.440959	0.684949	1.01512	1.60092	1.92187	2.17578	2.45772	2.5854	CRISPLD1
0	2.58049	2.32521	2.27203	2.45285	2.37799	2.21962	1.94239	1.87407	SAA2
0	1.60194	2.10892	2.09307	2.49922	2.57782	2.14074	1.99245	1.97515	ALPL
0	-1.79525	-1.96981	-2.57433	-2.21779	-2.03421	-2.00497	-2.21439	-2.26276	POLR2J2
0	1.17069	1.49386	1.33397	1.95396	2.08981	2.3303	2.46482	2.57423	UCP2
0	0.241426	0.544698	0.599803	1.03465	1.6764	1.90298	2.25647	2.5703	CCDC103
0	-0.138027	-0.062703	-0.102321	-0.140065	0.0338603	0.702842	1.45181	2.42766	BPIFB2
0	-2.43536	-2.53145	-2.56569	-1.97418	-1.674	-0.992958	-1.03026	-1.17381	CWH43
0	0.095003	1.22102	2.08239	1.89443	2.56336	1.97869	2.28525	1.94941	OTTHUMG00000160363 // RP11-315A17.1
0	-0.132224	-0.00427133	0.260714	0.591129	1.25595	1.75891	2.17319	2.42795	MAP6
0	-0.0306253	0.15899	0.40178	0.801927	1.263	1.85185	2.25387	2.52944	IFT172
0	2.55659	2.55185	1.88225	1.79441	2.02144	1.85567	1.54902	1.37106	ICAM1
0	0.690014	2.07628	1.85094	2.55599	2.50554	2.24407	2.23514	2.26961	DAPL1
0	2.00282	2.12421	1.95999	2.3957	2.39238	2.33093	2.4919	2.54313	RARB
0	0.598656	1.16879	1.30251	1.62099	1.84006	2.26783	2.29602	2.54087	CLMN
0	-0.959034	-1.6364	-2.2418	-2.03803	-2.43381	-2.38057	-2.45598	-2.53974	TMPRSS11D
0	0.178911	-0.142692	-0.541522	0.346141	1.00011	1.08951	1.71822	1.99726	FAM46C
0	1.74681	2.19746	1.93528	2.3558	2.46704	2.52818	2.35587	2.53233	ST6GAL1
0	0.820562	1.39836	1.34884	1.59906	1.98898	1.82192	2.53223	2.34716	LOC100509635
0	0.0839513	0.323915	0.3281	0.640674	1.10873	1.38809	1.92972	2.52602	C16orf71
0	0.012917	0.33071	0.786762	1.02504	1.32467	1.88162	2.36274	2.52252	C20orf26
0	2.09011	1.86203	1.3571	1.99706	2.30557	2.52091	2.47752	2.42986	SLC43A2
0	1.07584	1.35863	2.02189	2.1285	2.04188	2.25872	2.52013	2.1639	AGR2
0	-0.164383	0.232287	0.686828	0.893907	1.42889	1.7429	1.91742	2.35235	DLEC1
0	-0.187911	-0.00628767	0.324324	0.713692	0.939427	1.71291	1.91324	2.32747	DNAH2
0	-0.0784153	0.076068	0.416703	1.07739	1.36916	1.9032	2.12295	2.43653	AK9
0	0.287897	0.338565	0.283486	0.91735	1.29442	1.9868	2.04232	2.50813	NME5
0	1.72435	2.24417	2.09406	2.39148	2.35341	2.50694	2.36324	2.33206	HSD17B2
0	1.35502	1.55151	1.38055	1.69401	1.9628	2.45199	2.34186	2.5069	SLC6A6
0	-0.139196	0.149876	0.563544	1.06939	1.50991	2.03123	2.1353	2.36126	TSGA10
0	1.61579	1.10435	0.0250913	0.0619573	-0.408679	-0.881528	-0.46608	-0.436745	OTTHUMG00000158383 // RP11-875H7.5
0	-0.0295807	0.197195	0.249171	0.85084	1.18427	1.9369	2.09533	2.46449	FANK1
0	-1.48324	-1.88901	-2.25048	-2.12514	-2.1934	-2.33896	-2.49097	-2.12544	DHRS11
0	0.638036	1.21639	2.31743	2.37802	2.24154	1.95315	2.08471	2.48857	GPNMB
0	-0.169012	0.0839293	0.443295	0.860587	1.10993	1.7294	1.93179	2.31677	C1orf222
0	2.48436	2.41887	1.34752	1.72933	1.35925	0.945857	1.88692	1.68466	GLYATL2
0	-0.0730303	0.697326	1.68956	1.30082	1.83268	2.02135	2.38411	2.41001	POSTN
0	-0.166614	0.55544	0.877138	1.07384	1.63896	1.67074	2.00137	2.31604	RIBC2
0	2.39687	2.42235	2.47871	2.45065	2.11891	2.09381	1.89065	1.62025	MTNR1A
0	0.716203	1.46793	1.7921	2.3081	2.47866	2.00105	2.20392	2.05012	PEG10
0	-1.63278	-1.43739	-2.17536	-2.129	-2.03168	-2.34742	-2.36728	-2.47761	PGLYRP3
0	-1.54882	-1.68999	-2.47369	-1.57434	-1.6785	-1.64673	-1.92191	-1.89841	ANXA9
0	-0.134469	0.06754	0.346587	0.602552	1.24935	1.6441	1.94283	2.33553	CCDC151
0	1.19221	1.45994	1.29122	1.64022	1.8962	1.96489	2.22472	2.4637	NBEA
0	0.0237163	-0.0231497	0.27576	0.965843	1.17618	2.15324	2.20346	2.43699	C1orf141
0	0.001166	0.0341017	-0.553429	0.125737	0.273379	1.24724	1.29439	1.9048	CES4A
0	-0.0203663	0.461579	0.397986	0.833037	1.26856	1.59065	2.05383	2.43732	UBXN11
0	0.55877	0.894047	1.34705	1.35382	1.85394	1.40771	2.45764	2.13916	ANKRD1
0	-0.199857	-0.172311	0.0900773	0.662438	1.01476	1.85876	2.08259	2.25733	FAM166B
0	-0.216958	0.0123603	0.261336	0.746088	1.15708	1.73692	1.9835	2.23921	SPA17
0	1.48495	1.99804	1.97903	2.20471	2.27819	2.42388	2.45575	2.2323	IL1R1
0	0.159675	0.480518	1.02607	1.2132	1.62207	2.03363	2.38833	2.4557	DYNC2H1
0	0.067722	0.31804	0.490346	0.869215	1.26228	1.8445	2.29759	2.45526	C17orf97
0	-1.82056	-1.96557	-2.23575	-2.44727	-2.32124	-2.08163	-2.07336	-2.18289	CERS3
0	0.079273	0.57215	0.514162	1.11634	1.57868	1.86336	2.29023	2.4424	RPGRIP1L
0	-0.655169	-0.662586	-2.05191	-1.83598	-1.84441	-1.62805	-2.01196	-2.43902	TENM2
0	-1.96693	-1.96714	-2.43756	-2.34986	-1.90865	-1.22654	-1.88626	-1.3244	FOS
0	0.915582	1.2621	1.44423	1.74455	2.01002	2.4354	2.11638	2.12692	LOX
0	-0.132298	0.304459	0.695658	0.723174	1.1287	1.73789	2.04512	2.30201	SPATA6
0	-0.81015	-0.384907	-1.02666	-0.22203	-0.64516	-0.467143	-1.87306	-2.4268	PI3
0	1.27342	1.69276	2.42637	1.95543	1.79993	1.9233	1.53464	1.92776	ERO1LB
0	1.51248	1.52377	1.21208	1.62131	1.75034	1.75233	2.03068	2.42595	TMEM150C
0	0.0669127	-0.553422	0.0445603	0.368831	0.717177	1.08042	1.87093	1.1855	OTTHUMG00000020335 // RP11-23B15.1
0	-1.66146	-1.79699	-2.21524	-2.20288	-2.40246	-2.22903	-2.283	-2.41799	RGS2
0	0.132349	0.404825	0.955007	1.24349	1.7124	1.99319	1.98889	2.41784	IQCG
0	-0.058165	0.0304003	0.464329	0.554207	1.0651	1.56871	2.10148	2.35784	CASC2
0	-0.22278	-0.245506	-0.828075	-1.36516	-1.7558	-1.34857	-2.25842	-2.4143	IL1A
0	0.143344	1.00449	1.30613	1.74933	2.17591	2.4113	2.15119	2.40462	HLA-DPA1
0	1.85645	1.09224	1.04733	0.965153	0.0737657	0.465974	-0.552281	-0.188673	HIST1H3G
0	-0.0909687	0.259423	0.316491	0.75635	1.42874	2.01265	2.09168	2.31514	CD38
0	0.173385	-0.211243	-0.00622367	-0.809534	-1.37953	-1.55842	-1.96164	-2.23095	XDH
0	0.614585	1.32834	1.46436	1.82944	2.29209	2.33048	2.39621	2.36206	MYB
0	1.83208	0.956511	1.07702	0.773281	-0.0612207	0.0253793	-0.247825	-0.55287	CCNA2
0	-1.95165	-1.20016	-1.54032	-1.40626	-0.711242	0.0860777	0.148283	0.43132	KLK12
0	1.27236	1.5174	1.24786	1.75716	2.10966	2.38151	1.99506	2.07261	PCDHB13
0	1.26508	1.06943	1.5628	1.87574	2.1447	2.37942	2.12493	2.2042	IFI44L
0	0.799646	1.3536	1.40623	1.76323	2.37296	1.77117	0.706792	0.967844	PLK4
0	0.639518	0.731049	0.837752	1.28158	1.59048	1.80831	1.98472	2.36872	LCA5
0	0.733501	1.27365	1.11215	1.50197	2.08553	1.84483	2.33747	2.36695	KAL1
0	0.370605	0.44331	0.617482	0.767674	1.13396	1.8014	2.30286	2.36462	TIMP4
0	0.214898	0.0778827	0.254589	0.784455	1.0726	1.65706	1.74395	2.36343	PPP1R42
0	0.346191	0.630702	0.709142	1.30653	1.74269	2.05289	2.07064	2.3575	CCP110
0	-1.83569	-1.58958	-2.35153	-1.57486	-1.3087	-1.3488	-1.33388	-1.44621	FAM46B
0	-0.515791	0.332895	0.0462073	0.172557	1.59588	1.83515	1.81302	1.51623	MUC16
0	1.96557	2.34935	1.20437	2.14488	1.88122	1.52261	1.66297	1.62818	MMP10
0	0.537628	0.640607	0.62661	1.00332	1.28396	1.77405	2.07587	2.34372	CDKL2
0	-0.094517	0.143739	0.686826	1.1912	1.34166	1.66544	2.24441	2.24327	LOC100505841
0	0.299968	0.917851	0.547927	1.05257	1.40948	1.65964	2.06739	2.33742	TP73
0	1.2553	1.79665	1.5739	2.07613	2.29028	2.18582	2.13575	2.33742	GPR37
0	-1.18934	-1.20936	-1.29939	-1.20619	-1.5155	-1.70329	-1.74839	-2.3374	CSTA
0	1.44518	1.72994	1.76049	2.15449	1.95272	2.16379	2.2104	2.33616	C11orf93
0	-0.0373187	-0.0313023	0.267031	1.06092	1.38261	1.79896	2.08513	2.29601	CALML4
0	0.042182	0.068097	0.631238	0.716285	0.933012	2.02557	2.27723	2.33084	IFLTD1
0	1.17539	1.34423	0.955934	1.80286	2.1657	2.33072	2.14541	2.25193	PCDHB14
0	-0.120442	-0.103296	-0.267999	0.302554	0.720154	1.44165	1.81128	2.05672	PROS1
0	1.57484	2.15837	1.76585	2.3218	2.2951	2.16121	2.09586	1.98979	MMP2
0	0.888001	-0.0401473	-1.23996	-0.946459	-1.28849	-1.26204	-1.11433	-1.43198	OTTHUMG00000017601 // RP13-463N16.6
0	-1.21072	-1.55163	-1.70796	-1.73253	-1.84203	-1.38357	-2.3141	-2.20313	PRDM1
0	-0.654255	0.568376	0.103157	0.778856	1.24964	1.65323	0.81866	0.323103	KLK13
0	1.96392	1.6442	0.910634	1.68401	1.91523	2.30591	2.13056	2.02666	BPIFA2
0	-0.245069	-0.401356	-0.21836	0.148403	0.397164	1.23364	1.81257	1.90381	LOC100652824
0	0.365312	0.635458	0.602316	1.12056	1.42912	1.72104	2.00384	2.30403	KIAA1211L
0	-0.106719	0.365057	0.767305	1.08202	1.37309	1.97299	2.16983	2.19604	WDR86-AS1
0	0.0999007	0.229496	0.396048	0.834882	1.18059	1.71815	1.83624	2.29935	RSPH9
0	0.0786023	0.423503	0.332494	1.27914	1.68435	1.92222	2.23923	2.29911	TTC30A
0	0.782733	0.952801	2.29816	1.40862	1.29007	1.31666	1.15082	1.62573	LAMP3
0	0.130517	-0.387906	-0.742297	-0.78977	-1.02771	-1.22353	-1.91288	-2.16586	C15orf48
0	-0.477888	-0.247967	0.103928	0.570362	0.932712	1.21942	1.52594	1.81392	KIF27
0	-0.112453	-0.140819	0.0220323	0.0381877	0.301863	1.23813	1.47854	2.15028	PTRH1
0	1.14298	0.451702	0.37496	-0.24893	-0.645886	-1.14755	-0.615795	-0.83662	MCM10
0	-0.396266	0.009817	0.175674	0.881473	1.04848	1.42905	1.65302	1.89354	KIAA0825
0	0.690808	0.813332	0.92057	1.15057	1.5215	1.87028	2.14532	2.2892	SLC26A2
0	-0.6791	-0.616259	-0.562865	-0.085419	0.0720267	1.1457	1.5843	1.60421	LOC728392
0	0.182702	0.517725	0.716154	1.59326	1.39867	2.03697	1.72922	2.28291	MUC13
0	-0.240165	-0.0781763	-0.0489497	0.547188	0.935794	1.61084	1.66062	2.04149	C16orf93
0	-0.0878307	0.494136	0.519558	0.898009	1.31676	1.61521	2.19061	1.43001	RNU6ATAC5P
0	0.400585	0.0573063	0.402442	0.839156	1.20183	1.37404	1.86222	2.27624	CD200R1
0	0.544696	0.486244	0.568255	1.03744	1.44763	2.04646	2.1185	2.27565	OTTHUMG00000067122 // RP11-347J14.8
0	0.109467	0.277586	0.504764	1.00282	1.37268	1.86475	2.16231	2.27395	RPGR
0	0.465208	0.674586	0.888274	1.2418	1.45936	1.76098	2.0609	2.27005	CLUAP1
0	1.17472	1.03964	1.06152	1.52657	1.76278	2.08762	2.26925	2.18865	CMAHP
0	0.602364	0.752377	0.950856	1.46264	1.78251	1.77133	1.96092	2.26622	AMOT
0	-1.30969	-1.48542	-2.26539	-1.88403	-1.99509	-2.02695	-2.2001	-2.17262	GRHL3
0	0.547546	0.731869	0.918818	1.36747	1.62404	1.91854	2.13206	2.2646	NME7
0	-1.43847	-1.61876	-1.82907	-1.59353	-2.07323	-2.2538	-2.16156	-2.26323	LEMD1
0	-0.121368	0.234462	0.422763	0.725293	0.973355	1.46305	1.62599	2.13661	CCDC30
0	-0.500315	0.00197667	0.117853	0.416524	0.764527	1.1097	1.38755	1.75666	IQCH
0	0.126281	0.0998937	0.635167	0.930742	1.37745	1.78925	1.94233	2.25454	KIF9
0	-1.60869	-1.85191	-2.06566	-1.6376	-1.50868	-1.67693	-1.93792	-2.25444	ATP6V1B1
0	0.688782	1.46909	1.3	1.77679	1.89721	2.05264	2.06661	2.25299	GPC4
0	0.89818	1.68488	1.34747	1.85692	2.20762	2.25249	2.23949	2.20269	SERTAD4
0	-2.19636	-2.00027	-2.25193	-1.54161	-1.55329	-1.46587	-1.03034	-1.16139	CYP2C18
0	-1.13662	-0.812072	-1.91926	-1.35068	-1.49797	-1.54914	-2.25001	-2.09138	CKMT1A
0	-0.16085	0.171582	0.41149	0.869192	1.23515	1.2886	1.90419	2.08888	DYDC2
0	0.30689	0.945352	1.04926	1.34693	1.91046	1.93549	1.90395	2.24737	SCGB3A1
0	-0.101124	-0.0857227	0.0338243	0.482075	0.828696	1.38153	1.7791	2.14063	TCTN2
0	0.357647	1.20732	1.03225	1.8048	2.05351	1.7915	2.19261	2.23949	ADH7
0	-0.452835	-0.521133	-0.72121	-0.187258	-0.065544	0.432817	0.675419	1.51645	HS3ST6
0	0.811375	1.10064	0.703609	1.447	1.81687	1.85657	2.05892	2.23742	PLCB4
0	1.33818	1.7848	1.40445	1.87086	1.9254	1.9915	2.07216	2.23685	PPM1H
0	-0.035722	0.0257917	0.252511	0.661745	0.891355	1.50804	1.93429	2.20036	C4orf47
0	0.246685	0.340922	0.43699	0.724372	1.05608	1.61365	1.81607	2.23486	GPR162
0	0.606759	0.565004	0.58253	0.987457	1.28682	1.88697	2.23307	2.22709	BICC1
0	0.0373793	0.358136	0.5671	0.777555	1.17359	1.57238	2.0123	2.22914	RAB36
0	-0.0221037	-0.198541	0.421387	0.794224	0.78999	1.62483	1.57066	2.02834	SPATS1
0	-0.211224	0.104842	0.152833	0.081204	0.45676	1.15904	1.68926	2.01552	C10orf67
0	1.13093	1.20517	1.21035	1.55118	1.50676	2.09319	2.22175	2.10207	PAPSS2
0	1.57455	1.75167	1.50768	1.83985	2.04324	2.1387	2.20363	2.22071	NTN1
0	2.21979	1.38009	1.11384	1.37142	0.517134	0.641589	0.0670413	0.0636897	HIST1H2BM
0	-0.050301	-0.208829	-0.0766597	0.351411	0.350632	1.5186	1.59142	2.00538	OTTHUMG00000171183 // CTD-2555O16.1
0	2.02767	1.77956	1.51293	2.09634	1.95446	2.21413	2.0625	1.80303	CLDN10
0	2.21316	1.51966	2.14717	1.28149	1.10396	0.988744	0.307316	0.226128	HIST1H1B
0	0.14332	0.169324	0.502967	0.903796	1.36653	1.83494	1.89582	2.21245	C9orf116
0	0.720355	1.03099	1.24381	1.50793	1.70835	1.92976	2.17816	2.21131	CACHD1
0	-0.106827	-0.110639	0.271778	0.620784	1.10521	1.52291	1.69307	2.09939	NEK11
0	0.724972	0.482099	0.50561	1.13165	1.16601	1.42328	2.20841	2.15872	OTTHUMG00000037934 // RP11-239E10.2
0	0.950964	1.57992	1.43769	1.95902	2.20316	2.20742	2.06751	2.073	DPYD
0	0.799627	1.32745	1.53781	1.80357	2.03847	2.14679	2.20608	2.14576	PTPRS
0	0.359503	0.361177	0.227278	0.81859	1.19328	1.59255	1.95924	2.20561	IFT88
0	1.89544	2.19981	1.45004	1.87279	1.94898	2.05781	1.75463	1.86018	SLC34A2
0	1.0854	1.55813	1.19291	1.17694	0.557154	0.536742	-0.639493	-0.301683	MMP1
0	2.19617	2.13325	1.54789	1.97168	1.46775	1.26769	1.61051	1.42036	GPX2
0	-0.120344	0.38085	0.704493	0.951377	1.28665	1.19711	1.51991	2.07476	RSPH10B
0	1.59823	2.0091	1.91534	2.19356	1.97366	1.8106	1.55213	1.56452	ALDH2
0	0.573056	0.398942	0.302104	0.79411	1.08562	1.58419	1.8359	2.19059	C20orf96
0	-0.411781	-0.173353	0.233999	0.408324	0.770919	1.17506	1.31691	1.77756	DENND6B
0	1.18569	1.11376	1.25892	1.54018	1.69183	1.899	2.00126	2.18609	SCCPDH
0	1.10423	1.10492	1.16169	1.58447	1.75533	1.9803	2.11765	2.18593	TSPAN1
0	-0.294307	-0.55048	-1.02502	-1.38244	-1.55252	-1.66816	-2.10344	-2.18533	S100A9
0	-2.01237	-1.97328	-2.17196	-1.95749	-1.82808	-1.98115	-2.04117	-2.18091	PPL
0	0.897931	0.867519	0.477772	1.78837	2.17909	1.55262	2.16229	1.84614	UGT2A1
0	1.00203	1.12502	1.26961	1.48985	1.66838	1.63682	2.12029	2.17857	GLIPR2
0	-0.0133287	-0.0631287	-0.210702	0.0727277	0.494503	1.51115	1.74156	1.96771	DIO1
0	-0.615471	-0.784902	-0.65836	-1.0829	-1.86012	-1.68297	-2.05622	-2.17444	EREG
0	0.174378	0.36163	0.368971	0.976229	1.33874	1.68114	1.91178	2.17356	TNFRSF19
0	-0.467066	0.0883877	0.567715	0.776336	1.08956	1.36606	1.53717	1.70543	LRRC23
0	1.47072	1.50674	1.69788	1.84382	1.92993	2.01784	2.17233	2.1577	EPCAM
0	0.179004	0.528202	0.387336	0.855875	1.1585	1.5393	1.78879	2.1723	GAS2L2
0	0.078323	0.291992	0.663277	1.13937	1.42845	2.16684	2.03616	1.21333	OTTHUMG00000164208 // RP11-10H3.1
0	-0.0577367	0.132446	0.521806	0.735198	0.99344	1.59989	1.69241	2.10677	FHAD1
0	1.41029	0.144178	0.813823	0.810056	-0.0268607	0.0836763	-0.420733	-0.75356	HIST1H3B
0	-1.42877	-1.36008	-1.68586	-1.25706	-0.364862	0.475981	0.0816347	-0.204273	H19
0	-1.18299	-1.49452	-2.16127	-1.88339	-1.99434	-1.57335	-1.79948	-1.89071	KRT6A
0	-1.39097	-0.908174	-0.721656	-1.3663	-1.52115	-1.79329	-2.16028	-2.139	PNLIPRP3
0	0.0297003	0.363244	0.34765	0.580306	0.975182	1.57416	1.71661	2.15652	RFX2
0	-0.147036	-0.489432	-1.44475	-1.79088	-2.15534	-1.63477	-2.10534	-2.10716	IL1B
0	-0.412638	-0.011756	-0.11949	0.0992867	0.415102	0.941867	1.40074	1.73819	USP2
0	-0.485268	-0.899415	-1.41952	-1.42648	-1.91927	-1.84282	-1.90791	-2.14656	IL1RN
0	-0.076918	0.276052	0.182512	0.607667	0.952983	1.2582	1.82829	2.0646	MORN3
0	0.796464	1.12362	1.48191	1.81759	1.77114	1.94368	2.14021	2.1208	CADPS2
0	-0.113031	0.62823	0.761797	1.12458	1.66691	1.64694	1.65256	2.02689	KIF24
0	0.538467	0.514406	0.768254	1.15038	1.44502	1.83875	2.02339	2.13935	IQCK
0	0.272694	0.472408	0.736966	0.688608	0.906634	1.60369	1.6899	2.13662	LEKR1
0	0.150089	0.259505	0.0916587	0.598355	1.03807	1.39637	1.8149	2.13519	KIF6
0	-1.18285	-1.78939	-2.13398	-1.54799	-1.79721	-1.92916	-1.92624	-2.05083	ADIRF
0	-0.200375	0.30823	0.205735	0.900698	1.09245	1.22837	1.73535	1.93268	C4BPA
0	-0.188354	-0.256797	-0.900459	-0.945757	-1.26486	-1.61739	-1.93829	-2.13283	XGPY2
0	-0.68752	-1.08634	-1.53929	-1.67375	-1.96978	-1.8234	-2.13201	-2.05971	PTPN22
0	0.780533	1.15296	0.850692	1.44544	2.11263	1.98615	2.13014	2.11522	GPR116
0	0.912305	1.34994	1.66683	2.00089	2.0897	1.88786	1.9243	2.12968	HEY1
0	0.100591	0.369324	0.528839	0.988297	1.17335	1.76417	1.93549	2.12962	OSCP1
0	0.375364	0.553895	0.84643	1.14411	1.50537	1.90466	2.07766	2.12891	LRRC49
0	-1.1868	-1.38616	-1.62046	-1.52146	-1.41917	-1.70936	-2.12824	-2.05122	UPK3B
0	-1.30107	-1.43463	-1.75266	-1.72919	-1.88169	-1.92006	-1.86908	-2.12653	VSIG10L
0	0.048373	0.0857213	0.239632	0.585976	0.845397	1.75083	2.09605	2.11657	TEX21P
0	-0.689397	-1.15452	-1.55137	-1.25618	-1.54559	-1.74812	-2.116	-1.90683	SLC26A9
0	-0.183784	0.13795	0.39447	0.667907	0.955008	1.57766	1.62669	1.93088	LCA5L
0	1.10873	1.63018	1.57376	1.63932	1.7957	1.79764	2.10927	2.10766	PLXDC2
0	0.107061	0.296521	0.063661	0.181242	0.671483	1.04204	1.46217	2.1077	OTTHUMG00000168722 // RP11-338K17.8
0	-1.34303	-1.53357	-2.1063	-1.53543	-1.51539	-0.548241	-1.19653	-1.14122	TGM5
0	-0.0822623	-0.873084	-0.798708	-0.500619	-0.603364	-0.129462	0.569835	1.23182	MIR548I1
0	1.89343	0.828306	0.940933	0.759314	0.164564	0.300614	-0.110744	-0.211375	NDC80
0	-1.46435	-0.952477	-1.13126	-1.01535	-1.61824	-1.50231	-1.54825	-2.10216	CLCA4
0	-1.90738	-1.51614	-1.99925	-1.38666	-1.35973	-1.84117	-1.78897	-2.10192	KRT4
0	-1.36131	-1.66925	-1.90907	-1.28919	-0.898832	-0.53498	-0.0650387	0.190574	PLAC8
0	-0.35952	0.104204	0.310751	0.576652	1.01511	1.41143	1.53053	1.73896	C22orf15
0	0.880624	1.0945	0.942187	1.63758	1.60783	1.6546	1.72525	2.09783	MRAP2
0	-0.127802	0.0349193	0.240322	0.398766	0.851872	1.2222	1.70579	1.96825	KLHL6
0	0.175747	0.127759	0.419401	0.736025	1.05954	1.58426	1.78055	2.09591	CCDC42B
0	-0.34018	-0.52865	-1.04718	-0.987768	-1.63153	-1.52945	-1.78607	-2.09284	CLMP
0	0.918972	1.01689	1.02965	1.72767	1.60762	2.09266	2.02248	1.92783	OTTHUMG00000032661 // RP11-323C15.2
0	0.399255	0.503112	0.563568	0.245454	-0.333741	-0.530044	-1.12569	-1.52653	ABCA12
0	0.428	-0.411176	-1.66201	-1.45568	-1.43064	-0.357308	-0.625036	-0.873875	PTHLH
0	1.34446	0.785742	0.938708	0.404192	-0.165097	-0.110091	-0.528976	-0.745214	MKI67
0	2.08786	1.2668	1.3593	1.39128	1.19188	1.03835	0.172992	0.475202	DLGAP5
0	0.0302067	0.0431077	0.42161	0.591621	0.869343	1.54697	1.80657	2.08621	CCDC40
0	-1.4588	-1.51354	-2.08609	-1.68398	-1.52959	-1.43977	-1.6596	-1.52815	SASH1
0	-0.430368	-0.116012	0.288861	0.646697	0.996521	1.32027	1.449	1.65505	CRIP1
0	-0.084751	0.135795	0.420811	0.574153	0.908536	1.4068	1.84162	2.00019	SYNE1
0	2.08485	1.93566	1.97196	2.0246	1.8963	1.8302	1.69571	1.49577	IRAK3
0	1.4692	0.79368	0.752075	0.358892	-0.0435987	-0.144767	-0.387177	-0.613162	RRM2
0	0.202199	0.398335	0.595599	0.973766	1.39719	1.56028	1.93157	2.0792	KIAA1009
0	-1.45485	-1.51401	-2.07873	-1.60653	-1.66888	-1.78226	-2.0668	-1.87278	KRT80
0	-0.25292	-0.172385	0.300455	0.444498	0.939047	1.49519	1.73968	1.82347	MLF1
0	0.103663	0.360234	0.633072	0.773856	1.41316	1.81325	2.07469	1.76717	OTTHUMG00000162382 // CTC-498J12.1
0	0.152996	0.434758	0.321291	0.756499	1.04804	1.51195	1.78012	2.07234	IQGAP2
0	-1.40862	-1.29265	-0.753943	-0.912407	-1.26454	-1.05714	-2.07132	-1.81184	PSAT1
0	0.435845	0.236305	0.500206	0.735799	1.06177	1.4146	1.72096	2.0711	ICA1L
0	-0.113846	0.212351	0.408045	0.862048	1.14369	1.523	1.83254	1.95676	TCTN1
0	1.29059	1.32662	0.889089	1.70585	1.85555	2.04494	2.05859	2.06903	FMO4
0	0.449469	1.51551	1.42753	1.79315	1.95862	2.06785	1.96923	2.0148	SERPINF1
0	2.06634	1.65661	1.07001	1.20664	1.11009	1.13711	0.479554	0.509271	TNFAIP2
0	-0.0472357	0.283895	0.675134	1.06717	1.51599	1.86995	1.72802	2.01832	LPPR3
0	1.67877	1.3084	1.13723	1.37953	1.53133	1.6661	1.94472	2.06196	PLEKHG7
0	2.06024	1.80767	1.76347	1.91421	1.7784	1.80395	1.59682	1.67791	SAA1
0	0.121727	0.393226	0.676982	0.786568	1.22415	1.59002	1.87017	2.05906	CCDC114
0	-0.330986	-0.0985887	-0.155428	0.35801	0.941383	1.49118	1.72753	1.68223	ABI3BP
0	-1.08015	-1.45717	-2.05665	-1.2531	-1.5762	-1.36406	-1.57612	-1.73426	MIR205
0	1.04542	0.45339	0.21429	0.0371177	-0.694521	-0.853994	-0.765949	-1.01076	FAM111B
0	0.083143	0.00303933	0.287484	0.583643	1.12584	1.76092	1.56222	2.05582	CRISP2
0	0.189799	0.296411	0.42415	0.788453	1.11745	1.49531	1.65767	2.05536	WDR54
0	1.48576	1.29566	1.31477	1.60402	1.73518	1.71463	1.83463	2.05518	PGM2L1
0	0.02938	0.188565	0.531234	0.802174	1.12839	1.63986	1.88183	2.05384	TTC21B
0	-0.431751	-1.39102	-2.05236	-1.66763	-1.87686	-1.83582	-1.5457	-1.6794	LINC00707
0	-0.00205833	0.123579	0.385762	0.666202	0.975303	1.43993	1.755	2.04918	DNAJB13
0	0.233272	0.437592	0.873982	1.0603	1.336	1.77857	1.88117	2.04945	ARL6
0	1.03851	0.46353	0.16504	0.0860113	-0.53462	-0.569169	-0.896441	-1.00653	SHCBP1
0	1.61506	0.740846	0.726828	0.578578	0.211237	0.210256	-0.274139	-0.426716	ASPM
0	-1.13379	-1.2957	-1.83689	-1.43188	-1.45116	-1.60107	-1.58239	-2.04006	UNC13D
0	0.326523	0.218773	0.394978	0.694157	0.949507	1.2897	1.65421	2.03925	WDR17
0	0.63345	1.25578	1.4952	1.75557	1.92914	1.91596	2.03738	1.94755	PCDH7
0	0.283388	0.360187	0.789169	0.909242	1.23076	1.74869	1.97149	2.03363	C9orf24
0	0.121171	-0.06843	0.213793	0.489893	0.643691	1.41142	1.4871	1.9632	TMPRSS3
0	1.50456	1.54499	1.27989	1.57787	1.70409	1.95565	1.86611	2.03069	WFDC2
0	2.03039	1.82083	1.51873	1.69887	1.49387	1.60193	1.91912	1.94199	NQO1
0	0.609313	0.409428	0.445112	0.82324	0.960984	1.12207	1.5085	2.02776	CDC14A
0	0.958543	0.726585	0.685637	0.686807	0.899997	1.44378	1.95875	2.02653	LOC100287628 // ATF7IP2
0	0.95741	0.564894	0.198955	0.604795	0.826538	1.07951	2.02616	1.24249	MT1F
0	-1.26797	-1.42634	-2.02603	-1.68186	-1.65996	-1.67837	-1.78986	-1.84582	NBEAL2
0	-0.0467167	0.004807	0.259106	0.4487	0.912735	1.42692	1.80975	1.97816	BAIAP3
0	-0.108797	0.199127	0.183997	0.583635	0.847877	1.30774	1.71345	1.91427	ARHGAP18
0	1.49139	1.37075	1.72774	1.62387	1.99447	2.02252	1.69688	1.19707	MUC4
0	-0.053422	0.262716	0.524337	0.815957	1.14257	1.62341	1.77809	1.96671	WDR19
0	1.66495	1.00846	0.941344	0.634303	0.160238	-0.0524717	-0.351596	-0.285048	PBK
0	1.68491	1.7768	2.01637	1.90777	1.75418	1.62257	1.354	1.23456	BIRC3
0	-1.04388	-1.03262	-1.37193	-1.31643	-1.33013	-1.51484	-1.74304	-2.01634	DSC2
0	0.833127	0.968153	0.940851	1.38554	1.55149	2.01045	1.94137	2.01326	LOC100129297
0	-0.92929	-1.00014	-1.30128	-1.1189	-1.47822	-1.59129	-1.66886	-2.01275	S100A14
0	-0.144277	-0.00488067	0.212848	0.509387	0.903498	1.23367	1.5358	1.86829	CSPP1
0	-0.007956	0.266268	0.214569	0.486196	0.915175	1.2025	1.50161	2.00433	C17orf72
0	0.135789	0.926899	1.12207	1.64828	1.8768	1.83702	2.01048	1.71074	PTPRQ
0	0.349189	-0.407308	-1.17152	-1.21972	-1.34988	-1.65936	-1.52719	-1.65583	EHD3
0	0.0479133	0.231509	0.487548	0.562928	0.892479	1.48426	1.6021	2.00797	NME9
0	0.455515	0.391213	0.639055	0.978903	1.2382	1.52957	1.82499	2.00782	IFT81
0	-1.24632	-1.21578	-1.69102	-1.74852	-1.66066	-1.7801	-1.74147	-2.00733	CD177
0	0.962575	1.17075	1.11975	1.65209	1.70008	1.91936	2.00643	1.96112	TMEM133
0	0.0969467	0.316485	0.524205	0.839407	1.26328	1.52713	1.80776	2.00201	RIBC1
0	0.0965353	0.117792	-0.00485767	0.457932	0.89553	1.44191	1.70877	1.99711	HRASLS2
0	0.434135	0.986419	0.638605	1.24642	1.55604	1.84035	1.7572	2.00105	BMP4
0	0.392863	0.350627	-0.0215827	0.625707	0.819845	1.46737	1.97655	1.53323	GMNC
0	1.80251	0.934189	0.865495	0.813056	0.201863	0.115693	-0.193781	-0.142147	CEP55
0	-1.36367	-1.25479	-1.99583	-1.66718	-1.25513	-1.00702	-1.35033	-1.0111	LRRC26
0	1.11089	0.0848993	0.112545	-0.119089	-0.548869	-0.644803	-0.879363	-0.75514	DIAPH3
0	0.0503973	0.22872	0.618226	0.750433	1.10402	1.43738	1.7825	1.98923	DNAL1
0	1.19859	1.11533	0.95614	0.634143	0.0223033	-0.261027	-0.787247	-0.495756	GDF15
0	1.32054	0.684954	0.487471	0.476821	-0.305176	-0.298352	-0.502684	-0.664819	PRR11
0	-0.988278	-0.943095	-1.8142	-1.7945	-1.59276	-1.96299	-1.90634	-1.98428	RPTN
0	-0.80738	-1.29147	-1.70887	-1.58687	-1.69176	-1.60471	-1.98329	-1.94397	SLC7A5
0	1.37582	0.559201	0.586154	0.436115	0.132003	-0.243484	-0.605804	-0.560047	CKAP2L
0	0.923145	1.12935	1.23389	1.53943	1.4843	1.71203	1.77811	1.98147	LIFR
0	0.448978	0.157949	0.712797	1.00634	1.56174	1.84359	1.96622	1.98144	CCDC89
0	1.1302	0.336477	0.188465	0.199016	-0.266748	-0.349213	-0.622559	-0.850161	BRIP1
0	-1.18956	-1.3805	-1.92843	-1.15526	-0.816052	-0.422284	-0.11569	0.0512967	MUC15
0	0.488793	0.671845	0.534216	1.33906	1.97353	1.94074	1.53115	1.93041	OTTHUMG00000169357 // RP11-1143G9.4
0	-0.252866	0.342279	0.426651	0.588604	0.604162	1.10943	1.33564	1.71924	LOC541473
0	1.59372	0.809812	0.8176	0.831032	0.182144	0.139937	-0.377988	-0.359104	CENPE
0	-0.233567	-0.236152	-0.181603	0.20528	-0.046102	0.537716	1.11433	1.72857	GNA14
0	-0.646845	-1.03132	-1.10145	-1.21357	-1.35136	-1.4379	-1.74296	-1.96293	ITPRIP
0	-0.667428	-0.969254	-0.872654	-1.40937	-1.61832	-1.82178	-1.87811	-1.96292	SLC6A15
0	-0.142123	0.222284	0.334075	0.622063	0.942543	1.58299	1.74584	1.81925	CCDC180
0	1.5854	1.58958	1.50334	1.76887	1.79215	1.86012	1.91478	1.96078	GOLM1
0	-0.435729	0.649353	0.702603	1.37793	1.52375	1.40314	1.21835	1.14793	AQP5
0	0.267902	0.438076	0.681194	0.968322	1.36072	1.63951	1.95602	1.95824	HYDIN
0	1.4744	1.17008	0.689219	0.683915	-0.055517	-0.239166	-0.301091	-0.483794	TYMS
0	-0.229239	-0.0119133	0.120589	0.263513	0.39492	0.794099	1.13738	1.72849	CACNG6
0	1.29662	1.72282	1.83628	1.95638	1.84667	1.87928	1.73069	1.44903	CFH
0	-0.406516	-0.348293	-0.575992	-0.028681	0.3822	0.846375	1.29599	1.37906	CYB5D1
0	0.21945	0.489521	0.559788	0.907944	1.11141	1.47536	1.66811	1.95175	BBS9
0	-0.0880943	0.465235	0.771466	1.14466	0.956477	1.6871	1.53687	1.86325	LTF
0	-0.526014	-0.029493	0.314352	0.505934	0.684165	1.14634	1.21007	1.42516	C21orf128
0	0.420178	0.664961	0.735556	0.938047	0.854441	1.09072	1.49133	1.95097	FAM134B
0	0.496047	0.646682	0.488552	0.873915	1.12247	1.26055	1.54579	1.95088	TTLL7
0	-0.666686	-0.0245767	0.404318	0.739241	1.03114	1.0475	1.28219	1.1805	SLITRK6
0	1.72315	0.823772	0.519514	0.689731	0.160798	0.28476	-0.225513	-0.0321857	PLK1
0	0.475445	0.528183	0.818789	1.01987	1.4151	1.45742	1.81643	1.94854	PLSCR4
0	1.92491	1.59006	1.94831	1.37217	0.893255	1.42847	0.56317	0.962188	HIST1H2AJ
0	0.283546	0.552891	0.649116	0.963885	1.40725	1.70041	1.61734	1.9472	LOC100506844
0	0.467061	0.487312	1.2053	1.49596	1.87354	1.86143	1.75615	1.94684	KIT
0	0.646675	0.786039	0.642136	1.00642	1.07345	1.21209	1.62242	1.9467	C1orf168
0	1.64654	0.887002	0.799592	0.79774	0.163814	0.151721	-0.296554	-0.220277	TPX2
0	0.454398	-0.131271	0.263874	0.037948	-1.21233	-1.02729	-1.22238	-1.48735	LINC00520
0	-0.740721	-0.868202	-1.4321	-1.51609	-1.60259	-1.74217	-1.73679	-1.94106	SLC6A11
0	0.152032	0.194694	0.380619	0.898624	1.18147	1.66288	1.89597	1.94102	CETN2
0	1.63131	1.94078	1.80458	1.5988	1.42015	1.0052	0.714685	0.642272	PLAU
0	-0.540391	-0.152096	-0.307589	0.355272	0.220337	0.891689	0.849342	1.40018	RABL2B
0	1.15252	1.5965	1.9392	1.53901	1.14073	1.02596	0.679851	0.678627	HKDC1
0	0.259469	0.422052	0.5525	0.857461	0.872769	1.47534	1.4949	1.93765	SERPINI2
0	1.52684	1.58301	1.93504	1.88328	1.8459	1.86575	1.72159	1.59505	TFPI
0	-0.0929143	0.156532	0.099128	0.531402	0.755587	1.29195	1.58823	1.84152	CCDC108
0	1.48205	0.736175	0.6035	0.652271	0.158799	-0.0484813	-0.394183	-0.451674	CDCA2
0	-1.24123	-1.10344	-1.65942	-1.49583	-1.63473	-1.53957	-1.81692	-1.93146	ZNF750
0	1.63904	1.52043	1.24834	1.67921	1.70711	1.93144	1.83044	1.82381	ERN2
0	0.129	0.113062	0.399699	0.559466	0.809171	1.41716	1.37098	1.93097	PACRG
0	-0.516123	-0.28934	-0.247916	0.219805	0.483664	0.719745	1.09486	1.41382	AK8
0	1.73329	1.9247	1.25364	1.92879	1.65269	1.25183	1.22848	1.28173	CD36
0	-0.135599	0.548369	0.935541	1.04095	1.23643	1.71407	1.53512	1.7915	INHBB
0	-0.9313	-0.796349	-1.02634	-1.20811	-1.35935	-1.6887	-1.88854	-1.92483	LGALS7B
0	1.42947	0.701848	0.625027	0.732213	0.337226	0.181568	-0.362073	-0.492552	KIF14
0	0.0610783	0.260444	0.093309	0.663208	0.968539	1.41272	1.67776	1.92152	C4orf22
0	0.109985	0.970649	1.3786	1.55973	1.92058	1.67351	1.69333	1.75129	PLCE1
0	-0.160299	0.238506	0.352762	0.56523	0.854428	1.24201	1.48011	1.75568	FAM227A
0	0.306532	0.42474	0.962448	0.880655	1.21467	1.58702	1.91513	1.68777	CCDC104
0	-1.42173	-1.499	-1.91092	-1.73833	-1.60036	-1.64932	-1.83022	-1.71353	EPS8L1
0	-0.06833	-0.0378543	0.263736	0.475291	1.05133	0.92425	1.49683	1.84114	CACNG4
0	-0.036699	0.1056	0.451652	0.72301	1.09326	1.5635	1.86319	1.87261	SPEF1
0	0.540733	-0.42633	-1.1372	-0.588507	-0.951127	-1.04096	-1.36803	-1.08117	SERHL2
0	-0.675743	-0.824361	-1.40882	-1.14081	-1.45936	-1.71136	-1.77493	-1.90755	CBLC
0	-0.0948717	0.136136	0.475789	0.465365	0.719753	1.29131	1.55957	1.81199	FILIP1
0	-0.104123	-0.0494327	0.352519	0.477605	0.656088	1.23568	1.43315	1.80215	ZNF487P
0	0.537776	0.689881	0.540507	0.994838	1.28943	1.61406	1.63343	1.90531	MPDZ
0	-0.348519	0.105112	0.273212	0.561875	0.900034	1.15745	1.28317	1.55385	EML1
0	1.8634	1.88261	1.37121	1.65667	1.90162	1.60456	1.54128	1.7547	RARRES3
0	1.90113	1.11875	1.13545	1.19954	0.785297	0.749908	0.330783	0.447922	HMMR
0	0.909121	1.13648	1.03399	1.55897	1.64276	1.83115	1.6622	1.90039	PON3
0	-1.28913	-1.2433	-1.43106	-1.4389	-1.60834	-1.61577	-1.89935	-1.84053	PTK6
0	0.410846	0.721244	0.903049	1.58469	1.70012	1.89912	1.75099	1.49813	SULT1E1
0	-0.55951	-0.705127	-1.89267	-1.30122	-1.22216	-1.11698	-1.3401	-1.09262	PIP
0	-0.289597	-0.146002	-0.0471073	0.582685	0.899596	1.24256	1.51224	1.60159	TTC30B
0	0.614109	1.66471	1.21665	1.78268	1.4556	1.86051	1.80205	1.88643	GDA
0	-0.159131	-0.798097	-1.8839	-0.929442	-1.17918	-1.14439	-1.18161	-0.790882	SCARNA17
0	-0.271332	-0.125795	0.0388057	0.235357	0.676445	0.970845	1.32164	1.61186	COL21A1
0	-0.222365	0.146192	-0.00165467	0.55056	0.874223	1.10902	1.35407	1.65891	DNAJA4
0	1.87869	1.20394	1.44175	1.48259	1.21229	1.18879	0.492062	0.892983	KIF20A
0	-0.810174	-0.544798	-0.823872	-1.15485	-1.55035	-1.49757	-1.68024	-1.87763	PHLDA1
0	-0.149016	0.204678	0.191674	0.501239	0.869924	1.161	1.39679	1.72798	IFT122
0	-0.180435	0.310077	0.050424	0.649355	1.25981	1.56138	1.30638	1.69464	SERPINA1
0	1.87224	1.72974	1.55013	1.58967	1.05847	0.828043	0.444641	0.126227	KYNU
0	0.254412	0.148953	0.322128	0.840015	1.09511	1.3778	1.60623	1.86938	CCDC160
0	0.18379	0.442728	0.985621	1.10734	1.3837	1.79795	1.66987	1.86535	FRY
0	-1.86338	-1.7604	-1.56558	-1.38401	-1.27974	-1.16867	-1.17554	-0.980953	TGM3
0	-0.582692	-0.777628	-1.17926	-1.34662	-1.41778	-1.4949	-1.7909	-1.86201	RHOF
0	0.119979	0.282231	0.267298	0.768171	1.13078	1.32517	1.56092	1.86089	CNTRL
0	0.447633	0.585915	0.733922	0.848208	0.925249	1.61165	1.73618	1.86047	EFCAB2
0	-0.155218	0.158761	0.327232	0.560642	0.870985	1.09865	1.38378	1.70525	C11orf63
0	-1.16677	-0.802224	-0.729411	-0.7335	-1.51534	-1.3954	-1.65293	-1.85991	ANKRD22
0	-0.765797	-0.854833	-1.51168	-1.38202	-1.62563	-1.34971	-1.55287	-1.85885	GJB2
0	-0.879915	-0.769025	-0.977806	-1.17097	-1.37222	-1.64119	-1.8518	-1.85844	LGALS7
0	-0.342028	-0.609756	-0.50322	-0.047736	0.292599	0.698208	0.979989	1.24698	WDR66
0	0.870425	1.16941	1.07231	1.14898	1.39979	1.30373	1.58319	1.85631	SCARA3
0	0.547628	1.01825	0.938741	1.17098	1.39941	1.52423	1.47611	1.85583	STEAP3
0	0.349223	0.97287	0.711906	0.937485	1.14302	1.70924	1.5784	1.85535	NDNF
0	-0.209768	0.238444	0.052352	0.197942	0.416647	1.06946	1.55092	1.64473	KCNJ16
0	0.393706	1.31468	1.15013	1.5613	1.79221	1.83958	1.84468	1.8532	GAS1
0	-0.246078	-0.198797	0.0805547	0.474298	0.665749	1.05897	1.3352	1.60468	KIAA1407
0	-0.444861	0.0281303	0.242358	0.150157	0.771608	1.35457	1.4033	1.3095	LRRC18
0	0.401336	0.868172	0.720297	0.992291	1.14555	1.84742	1.55848	1.55012	APOL1
0	0.474545	0.0517623	-0.461026	-0.551398	-0.8634	-0.867341	-1.16038	-1.3681	TICRR
0	0.279437	-0.33003	-1.5626	-1.10492	-0.716986	-1.07349	-0.82848	-0.981107	THBS1
0	1.20933	0.472492	0.405635	0.311939	-0.186591	-0.207476	-0.419306	-0.632471	PRC1
0	-0.387307	-0.172784	-0.122781	0.304242	0.454573	0.884192	1.22706	1.45295	CLDN16
0	0.692199	0.586263	0.487019	0.943091	1.1508	1.62836	1.51941	1.83906	DNMBP-AS1
0	0.752528	0.699424	0.608679	1.11888	1.32949	1.71237	1.83881	1.67919	DPYSL3
0	-0.047067	-0.21839	-0.796847	-0.95912	-1.25709	-1.4335	-1.62085	-1.83832	XG
0	0.859026	0.996631	0.845629	1.23057	1.32168	1.44743	1.83477	1.55118	HMGN3
0	0.342983	0.02946	-0.487101	-0.443811	-1.16221	-1.30405	-1.27909	-1.49124	MCM6
0	0.598325	0.548058	0.517209	0.825071	1.13892	1.35327	1.58093	1.83297	IQCA1
0	0.241535	0.285405	0.354568	0.843552	1.04775	1.37596	1.69532	1.83011	IFT80
0	0.785097	1.33052	1.14535	1.58252	1.59213	1.82866	1.678	1.49723	PCP4L1
0	0.836636	0.750999	0.881331	1.08811	1.27436	1.3849	1.67804	1.82861	MAP9
0	1.82229	1.12722	1.29899	1.37765	1.30299	1.02277	0.185516	0.618707	BUB1
0	0.635002	0.836868	0.916161	1.35458	1.53654	1.71643	1.82142	1.75099	EYA1
0	-0.169302	0.266747	0.428055	0.400114	0.983406	1.15419	1.19755	1.6485	RNA5SP296
0	-0.278982	0.219788	0.217484	0.704021	1.3667	1.53774	1.24652	1.04523	HLA-DQA2
0	0.827596	0.504036	-0.389754	-0.487212	-0.346931	-0.68541	-0.722749	-0.986416	LIPG
0	0.163365	0.51605	0.45519	0.715409	0.841323	1.11155	1.4858	1.81226	ATF7IP2
0	0.207169	0.315241	-0.542483	0.582237	1.07218	0.850183	0.787792	1.26867	SNORD90
0	0.808893	0.929535	0.866121	1.27014	1.30388	1.22753	1.71695	1.81036	BHLHE41
0	0.131355	-0.161854	-0.0890093	0.694003	0.933429	1.36555	1.64683	1.56535	OTTHUMG00000020547 // RP11-445L6.3
0	0.131243	0.166144	0.0265433	0.124616	0.445066	0.746653	1.23479	1.80701	PZP
0	1.80619	1.33995	1.56499	1.53122	0.790353	0.923504	0.664926	0.523789	HIST1H1A
0	-0.427446	0.208157	0.276522	0.349507	0.349165	1.04612	1.19262	1.37706	FAM179A
0	0.302135	0.747485	1.80416	1.55699	1.38216	0.887301	1.21962	0.830236	THSD7A
0	-1.06321	-1.26533	-1.80303	-1.52178	-1.52893	-1.55512	-1.71295	-1.71825	C1orf116
0	-0.180877	0.452978	1.02385	0.238246	0.0694257	-0.003939	-0.588518	-0.776962	SNORA71B
0	0.172632	0.496031	0.760376	0.981637	1.08031	1.52531	1.71637	1.80081	ANG
0	-0.453798	-0.414988	-1.35597	-1.06965	-1.35892	-1.21643	-1.79998	-1.74278	CKMT1B
0	-0.79687	-0.8478	-1.22108	-1.1354	-1.41858	-1.25579	-1.55929	-1.79677	EMP1
0	0.487836	0.860563	0.713004	1.41104	1.36796	1.35905	1.79592	1.58089	MAP2K6
0	-0.00881733	0.128365	0.098133	0.397378	0.769063	1.59873	1.71632	1.78531	LOC440895
0	1.42463	0.833216	0.7779	0.877256	0.931489	0.588004	-0.367752	0.0509887	DEPDC1
0	-0.260281	-0.152443	0.055649	0.358074	0.852428	1.09494	1.19969	1.53165	DNAAF3
0	0.771153	1.0206	0.678365	1.60252	1.78335	1.78895	1.68857	1.42915	AADAC
0	-0.986096	-0.970849	-1.15794	-1.09388	-1.26099	-1.38728	-1.78487	-1.58089	GPT2
0	0.0100477	-0.0253243	0.17519	0.650858	0.801775	0.881393	1.75916	1.52284	CLDN22
0	0.42571	0.936481	1.45941	1.17365	0.344506	0.372496	-0.324329	0.215491	DDIT3
0	-1.06287	-1.29739	-1.53239	-1.44118	-1.47892	-1.2874	-1.59047	-1.78285	EFNA3
0	-1.0629	-1.11035	-1.07983	-1.11944	-1.29879	-1.17217	-1.46174	-1.77914	KRT16P2
0	-0.03446	-0.032483	0.247117	0.526617	0.602976	1.27106	1.20096	1.74184	C8orf34
0	-1.10014	-1.0681	-0.683416	-0.976447	-1.34191	-0.762648	-1.60622	-1.77534	STC2
0	-0.530674	-0.841541	-1.77509	-1.2339	-0.992866	-1.04377	-1.15467	-0.744185	PSCA
0	0.853762	0.909398	1.17808	1.5276	1.77381	1.48368	0.668805	1.37422	NEK2
0	0.868976	1.07127	0.78739	1.18879	1.45174	1.59166	1.70738	1.77258	LRIG1
0	1.07584	1.24748	1.05847	1.44609	1.51994	1.58508	1.60828	1.77113	HID1
0	-0.672304	-0.818603	-1.33214	-0.943506	-0.802948	0.438145	-0.676535	-0.652455	CA9
0	0.026063	-0.274055	0.376569	0.416355	0.624214	1.19225	1.10596	1.49603	RTDR1
0	1.09657	1.48528	1.76795	1.54765	1.33703	1.28767	1.30923	1.34015	PDIA4
0	1.26753	1.59382	1.28534	1.59199	1.64774	1.73532	1.7679	1.71966	CLIC6
0	-0.664066	-0.292888	-0.838689	-0.918477	-1.13762	-1.10608	-1.40564	-1.76775	THBD
0	1.72206	1.76621	1.06306	1.13115	0.770469	0.938221	0.795926	0.708023	CD86
0	-0.830588	-0.648082	-0.749017	-0.202662	0.341213	0.813601	0.933441	0.347584	C10orf99
0	0.670874	0.961315	0.872407	1.40282	1.55751	1.52044	1.66074	1.76094	MBOAT1
0	-0.067937	0.243814	0.461209	0.444346	0.484229	0.633447	0.794348	1.69094	SNORD94
0	1.21188	0.435438	0.351004	0.158046	-0.305818	-0.439395	-0.431949	-0.546728	MYBL2
0	-0.371896	-0.136159	-0.0694567	0.314556	0.687141	0.950037	1.23481	1.38581	SPAG1
0	-0.109485	0.347992	0.398236	0.591478	0.893134	1.08243	1.28496	1.64654	PARD6G-AS1
0	0.050742	0.267003	0.397154	0.499337	1.01615	1.20304	1.4357	1.75551	LRP2BP
0	-0.545486	-0.806217	-1.33553	-0.695582	-0.87441	-0.400846	-0.48522	-1.75437	SNORD18C
0	0.79109	0.972727	1.19491	1.40487	1.55163	1.56891	1.70799	1.75398	ARHGAP42
0	0.59918	0.587389	0.916913	1.03431	1.29306	1.54123	1.58208	1.75391	MYEF2
0	0.914217	1.13783	0.881966	1.06208	1.32087	1.68448	1.53287	1.75378	RHPN2
0	0.380493	1.14457	0.749306	1.08001	1.512	1.75348	1.52675	1.6009	SLFN11
0	-1.367	-0.99719	-0.529642	-0.779503	-1.14341	-0.881624	-1.74961	-1.34325	CHAC1
0	0.622515	0.996604	1.33645	1.50133	1.47159	1.7496	1.52572	1.54353	ADAM28
0	-0.262739	0.0715007	0.068597	0.146877	0.287476	0.879539	1.39579	1.48593	DCDC2B
0	-0.582318	-0.728737	-1.66945	-1.30311	-1.34056	-1.37185	-1.57563	-1.74691	DBP
0	-0.300403	-0.76151	-1.10467	-0.573228	-1.06564	-0.447157	-0.873675	-1.74657	SNHG1
0	0.0873357	0.203977	0.603617	0.955377	1.25592	1.16872	1.73722	1.74164	LOC201651
0	1.24678	1.20138	1.29191	1.55034	1.65041	1.62906	1.39777	1.73768	PELI2
0	0.286474	0.274953	0.677831	1.04106	1.20581	1.54536	1.58727	1.73545	NRG4
0	0.915898	1.17719	0.983367	1.63312	1.72372	1.70325	1.72265	1.73539	FAM102B
0	0.910857	0.675149	0.568297	0.115885	-0.247953	-0.330265	-0.36418	-0.822966	CDC6
0	0.817013	1.07365	1.32612	1.42411	1.52485	1.69642	1.69821	1.73369	TRIM2
0	-0.0679583	0.019762	0.303037	0.71171	1.10159	1.66299	1.24805	1.39742	NCBP2L
0	-0.313091	0.122001	-0.0569783	-0.009939	0.127731	0.598586	0.775048	1.41766	TACR1
0	1.45751	1.55445	1.21766	1.64419	1.65127	1.73064	1.53629	1.56495	HCAR1
0	1.17992	0.884242	1.08866	1.35013	1.58073	1.47672	1.49767	1.73053	IFIT1
0	-0.158335	0.186443	-0.190405	0.418906	0.519978	0.871531	0.987975	1.53911	WDR61
0	0.952071	1.26012	1.50143	1.72926	1.60455	1.66562	1.60626	1.53913	CPNE8
0	-0.816772	-1.28008	-1.46227	-1.12787	-0.975047	-1.31247	-1.50803	-1.72722	FAM3D
0	0.752578	0.946116	0.587293	1.34936	1.50265	1.43134	1.72716	1.5797	ACE2
0	-0.51716	-0.195824	-0.153236	0.0969573	0.149583	0.368992	0.81224	1.20833	ADRA2A
0	-0.19842	-0.048864	0.0533647	0.564878	0.821678	1.42468	1.1876	1.52632	SPAG8
0	-0.585526	-0.897233	-0.937873	-1.44973	-1.48879	-1.37004	-1.48179	-1.72366	UPP1
0	-0.888055	-1.0827	-1.42305	-1.50457	-1.65355	-1.54195	-1.39778	-1.72366	TMEM40
0	-0.794038	-0.874237	-0.797187	-0.625084	-0.26919	0.318392	0.527927	0.847133	FBXO36
0	0.0144667	-0.262739	0.13777	0.34733	0.698574	1.0163	1.19215	1.45726	C16orf46
0	1.71975	1.21288	1.5154	1.39063	1.06115	0.907244	0.085453	0.335126	TOP2A
0	0.748733	1.07039	1.23546	1.24724	1.54514	1.34603	1.53351	1.71868	REPS2
0	0.747199	0.889156	0.746613	0.896069	1.10147	1.71636	1.15013	1.14744	PLOD2
0	-0.226067	0.0335237	0.172613	0.169815	0.43544	0.884609	1.05329	1.49012	NMNAT2
0	0.203374	0.25058	0.666591	1.14969	1.56735	1.53284	1.71511	1.57226	SERPINB10
0	0.500851	0.556592	0.449853	0.924906	1.04156	1.14855	1.44323	1.71456	ZNF440
0	-1.46339	-1.71131	-1.71442	-1.56374	-1.4993	-1.18525	-1.21778	-1.00607	TMEM45B
0	1.6998	1.7112	1.23449	1.39213	1.27237	1.27386	1.0962	1.38548	MDK
0	-0.0852923	-0.393066	-1.32055	0.092053	0.0110987	0.083136	-0.281956	0.390059	SNORD91B
0	0.235627	0.36656	1.06068	0.155425	0.115204	-0.270208	-0.648555	-0.576331	SNORA71D
0	-1.2272	-1.39775	-1.47169	-1.48503	-1.54976	-1.68973	-1.59714	-1.70864	LPAR5
0	-1.12099	-1.09034	-1.70764	-1.3424	-1.31119	-1.38287	-1.54978	-1.41329	ALS2CL
0	1.06938	1.70759	1.55804	1.59772	1.10447	1.19379	1.26684	1.04774	IGFBP6
0	1.49658	1.46143	1.1603	1.30764	1.43263	1.59019	1.70663	1.37328	COL12A1
0	-0.335056	0.013046	0.332498	0.361828	0.406379	0.956584	1.22038	1.37025	CCDC37
0	1.70296	1.2466	1.51576	1.53805	1.59393	1.37875	0.707954	0.976152	CDK1
0	-0.477549	-0.687437	-1.21796	-1.08044	-1.45584	-1.70144	-1.42028	-1.2835	GUCY1B3
0	-1.24744	-1.23453	-1.62669	-1.31701	-1.47854	-1.46203	-1.70011	-1.64288	FAM129B
0	0.110301	0.119965	-0.739273	-0.986259	-1.57839	-1.41537	-1.51537	-1.52304	LGALS1
0	0.787138	1.11299	1.46665	1.44185	1.20684	1.44706	1.54902	1.69743	GPX8
0	-0.171755	0.113682	0.269475	0.512628	0.825967	1.10698	1.1918	1.52411	CCDC41
0	1.3894	1.69581	1.65131	1.22514	0.925982	0.577503	0.360044	0.421873	C10orf55
0	1.6289	1.5548	1.21014	1.59441	1.69524	1.34661	1.2407	1.13436	SDPR
0	-0.09211	0.205529	0.293732	0.470422	0.82885	1.33331	1.60239	1.47997	BEND5
0	-0.213753	-0.0297417	0.0306117	0.248834	0.590045	0.936374	1.04627	1.47991	FUZ
0	1.05883	0.942368	0.911277	1.14624	1.49297	1.30726	1.2265	1.69059	PCDHB11
0	-0.398486	-0.176118	0.0565197	0.243236	0.63733	0.897267	1.07815	1.29155	ANKRD42
0	-0.428348	-0.514405	-0.859982	-0.989978	-1.37788	-1.25877	-1.57603	-1.68968	ANKRD29
0	-0.691697	-1.077	-0.599495	-0.787998	-1.09438	-1.17243	-1.50781	-1.68936	OTTHUMG00000037425 // RP11-400N13.3
0	-0.175343	-0.46412	-0.912213	-0.956357	-1.43941	-1.40318	-1.68632	-1.4372	CEACAM5
0	-0.802323	-0.913936	-0.62313	-0.704782	-1.04787	-0.949322	-1.59172	-1.68599	CTH
0	0.822117	0.365662	0.371202	0.258984	0.00251	-0.234719	-0.862448	-0.54388	MELK
0	0.041458	0.309369	0.60583	0.757301	0.929341	1.30164	1.62812	1.68445	C11orf74
0	0.699476	0.903723	0.721074	1.15804	1.31263	1.61661	1.50031	1.68296	ARHGEF6
0	0.0939007	0.358582	0.407862	0.519816	0.69554	1.09627	1.20669	1.68241	ANKDD1B
0	0.342665	0.362039	0.533387	0.722551	1.0093	1.30293	1.48607	1.68136	KIAA1841
0	-0.63859	-0.688567	-0.907943	-1.04091	-1.51284	-1.27394	-1.68016	-1.49085	NIPAL4
0	0.170437	0.356998	0.555153	0.967531	1.10542	1.20243	1.40187	1.68004	KANSL1L
0	0.659557	0.570029	0.709148	0.907751	1.1509	1.53704	1.67993	1.67244	TLR1
0	0.106754	0.433342	0.744393	0.94987	1.36816	1.57023	1.46575	1.67728	KATNAL2
0	1.2546	1.31739	0.980596	1.57331	1.67662	1.65633	1.58995	1.6701	C9orf152
0	0.996917	1.02928	1.18703	1.43703	1.61627	1.66613	1.67625	1.64101	DPY19L1
0	0.338772	0.418674	0.124645	0.565959	1.47958	1.67616	1.35148	1.31212	LYPD2
0	0.463223	0.417425	0.614027	1.02949	1.29871	1.67537	1.52333	1.66001	FAM47E
0	-0.465584	-0.41492	-0.462924	-0.117307	0.096661	0.780618	0.858588	1.20761	CD164L2
0	1.67165	1.07746	0.941307	0.986829	0.726757	1.08604	0.171516	0.537266	HIST1H2AI
0	0.764005	0.436506	-0.005561	-0.0411233	-0.237403	-0.435865	-0.520145	-0.906832	DTL
0	-0.20556	0.267397	0.203554	0.216189	0.413228	0.842936	0.894122	1.46453	BCO2
0	0.890964	1.59417	1.56843	1.66952	1.30591	1.31409	1.10319	1.26129	KRT23
0	-0.115931	0.279721	-0.018662	0.512246	0.623768	0.861001	1.5534	1.48098	TLL1
0	0.656278	0.773995	1.41808	1.30584	1.33815	1.27926	1.52413	1.66925	NUCB2
0	0.73454	1.23667	1.2766	1.37674	1.48867	1.66812	1.53018	1.62681	CDON
0	0.274768	0.769925	0.686936	1.03953	1.4324	1.46927	1.53807	1.66723	ALOX5
0	-0.453203	-0.0906667	0.129941	0.317277	0.473167	0.747596	1.2133	1.11578	RIMS1
0	0.0149397	0.26984	0.132829	0.552291	0.895047	1.34192	1.54398	1.66533	LRRC43
0	-0.392561	-0.261672	-0.193964	0.0461307	-0.036858	0.547631	0.646703	1.2717	LINC00263
0	-0.0154853	0.376346	0.281563	0.188846	0.536879	0.894297	1.08769	1.6471	DCDC2
0	-0.0745467	-0.52243	-0.578617	-0.688127	-0.938873	-1.16871	-1.50303	-1.6604	NAMPT
0	0.354927	1.13372	1.66014	1.05366	1.27792	1.07507	0.478342	0.775194	GPC6
0	1.02687	1.18277	1.61593	1.65881	1.58448	1.45361	1.45953	1.42974	FUT8
0	-0.67167	-0.969947	-1.56237	-1.49526	-1.43034	-1.44463	-1.48712	-1.65821	TNS4
0	1.06113	1.11241	1.02405	1.25522	1.32792	1.44731	1.5077	1.6581	SLC44A4
0	-0.627093	-0.938848	-1.65793	-1.38082	-1.30422	-1.26083	-1.18169	-1.19231	LEPREL1
0	-0.30311	-0.0575937	0.192226	0.321657	0.554848	0.974664	1.27271	1.35333	GAS7
0	-0.516856	-0.967076	-1.34646	-1.34437	-1.5617	-1.48169	-1.65519	-1.62137	SOX15
0	-0.326329	-0.122656	0.004316	0.206504	0.507225	0.931648	1.17245	1.32873	LMLN
0	0.549437	0.908088	0.627879	1.00652	1.38224	1.5824	1.65334	1.54271	SCD5
0	-0.905232	-1.04393	-1.65334	-1.24097	-0.988112	-0.949663	-1.25874	-1.26455	TFCP2L1
0	1.12532	0.492762	0.385759	0.183674	-0.359492	-0.474782	-0.363311	-0.52664	EXO1
0	-1.50761	-1.42781	-0.789374	-1.07912	-1.25778	-1.18159	-1.65196	-1.58375	ASNS
0	0.10685	0.186237	0.202985	0.157688	0.377517	1.00839	1.274	1.65036	CECR1
0	0.006595	0.0613367	1.6494	1.15311	0.931847	1.2421	1.14609	1.6231	CLGN
0	0.71859	0.977313	1.64865	1.06274	0.78673	0.832529	1.06749	0.727475	SEC11C
0	-0.781257	-1.02202	-1.64824	-1.01019	-0.960743	-1.20634	-1.42672	-1.3854	B3GNT3
0	1.64693	1.41038	0.894846	1.29512	1.12849	0.839976	0.814457	0.99998	VAV1
0	0.161638	0.235482	0.533235	0.77868	0.967274	1.20815	1.49465	1.64636	EFCAB7
0	-1.64572	-1.13099	-0.50971	-0.874024	-1.12925	-0.803884	-1.51837	-1.26251	LOC284561
0	0.280453	-0.0922137	-1.02059	-0.880153	-0.957668	-1.2209	-1.21799	-1.36454	C1orf74
0	-0.883856	-0.776612	0.122237	-0.554537	-1.11027	-1.11779	-1.52232	-1.35492	SLC7A11
0	-0.700543	-0.500183	-0.605157	-0.696027	-0.959913	-0.98521	-1.25927	-1.64069	DSG3
0	0.627208	0.38813	-0.158375	-0.207716	-0.52092	-0.39052	-1.0121	-1.0075	PRSS22
0	-0.00993133	0.170396	0.500637	0.574246	0.901926	1.24824	1.2746	1.62875	C2orf50
0	0.587555	1.02566	0.649217	1.21867	1.2885	1.63466	1.61099	1.5296	ENPP3
0	0.0186893	0.136855	0.161292	0.542928	0.929474	0.984101	1.04968	1.63314	OTTHUMG00000154038 // AC009495.4
0	0.351687	0.387662	0.678941	0.797144	1.14063	1.43161	1.42778	1.63314	CNTN3
0	0.927526	1.30801	0.926349	1.33795	1.63105	1.55048	1.26895	1.37087	CCNO
0	0.100409	0.15993	0.403021	0.485667	0.855185	1.00104	1.42405	1.62871	LINC00332
0	-0.25426	-0.0930543	0.230629	0.360727	0.739544	0.925105	1.11882	1.37378	WDR31
0	0.154047	0.243669	0.468446	0.569367	0.859686	1.12374	1.31016	1.62754	C14orf142
0	-0.0877587	-0.456858	-1.62744	-0.97038	-1.20296	-0.798622	-0.465483	-0.637595	SERPINB11
0	0.132808	0.444235	0.258202	0.449952	0.550796	1.62574	0.675255	1.08028	FZD8
0	1.62536	1.31123	0.735893	1.08873	1.24625	1.35589	1.19191	1.35761	SPDEF
0	1.01454	1.32258	1.09181	1.30078	1.43593	1.62469	1.50408	1.59533	LRRC4
0	0.406553	0.144621	0.419658	0.66677	0.943408	1.26051	1.4726	1.62388	CCDC138
0	-0.545406	-0.820753	-1.31337	-1.21939	-1.20949	-1.31001	-1.45126	-1.61886	NLRP1
0	-0.372057	-0.456762	-0.794935	-1.0499	-1.28986	-1.61697	-1.52144	-1.6077	ADAMTS1
0	-0.178101	-0.721046	-1.15812	-1.33792	-1.46613	-1.30044	-1.33028	-1.61643	CDA
0	1.01532	0.991206	0.69887	1.00446	1.24296	1.35611	1.61475	1.57996	FAXDC2
0	1.35644	1.13231	1.60108	1.48587	1.14037	1.61458	1.24598	1.23136	CATSPERB
0	1.41254	1.34933	1.23438	1.24459	1.15735	1.11668	0.235074	-0.197939	PDZK1IP1
0	-0.108507	-0.166925	0.20061	0.066446	0.250894	0.444946	1.44294	1.2272	PPP1R1A
0	0.173539	0.025923	0.319057	0.34334	0.619616	1.07136	1.57886	1.60956	STX2
0	-0.216727	-0.012653	-0.0781163	0.472345	0.765008	0.87323	1.22638	1.3916	SCIN
0	0.121545	0.22134	0.08943	0.352508	0.712928	1.12412	1.15092	1.60751	ZDHHC1
0	0.773447	0.741476	1.06126	1.10162	1.36176	1.13864	1.60343	1.47258	DNAJC6
0	-0.894298	-0.8097	-1.31058	-1.18289	-1.25772	-1.39463	-1.60318	-1.35972	DHRS1
0	0.628567	0.86254	0.636497	1.04577	1.23535	1.37869	1.14148	1.60191	RHOU
0	1.28949	1.53989	1.33455	1.45621	1.43464	1.3114	1.29848	1.59977	EPHX1
0	0.029459	0.138793	0.251386	0.593894	0.691612	1.18054	1.34192	1.5969	C5AR1
0	0.739231	0.991365	1.59675	1.49419	1.03145	0.865285	0.845224	1.0065	GULP1
0	1.5963	0.934865	0.738954	0.29058	0.752042	0.169006	0.244428	0.0796997	KRTAP2-3
0	1.59624	1.07918	1.02168	1.19025	0.623957	0.618736	0.0458037	0.176221	NUSAP1
0	-0.180007	-0.145951	-0.0941967	0.182531	0.33115	0.732633	1.10594	1.4161	LOC400891
0	0.198747	0.940051	1.4537	1.54256	1.37599	1.5949	0.899971	0.756145	AZGP1
0	0.219206	0.805704	0.943114	1.5557	1.59454	1.27616	0.764635	0.850307	CXorf64
0	-0.829956	-1.07567	-1.59333	-1.14825	-1.36768	-1.10322	-1.27985	-1.25983	PLBD1
0	0.599462	-0.015458	-0.286819	-0.0702197	-0.892852	-0.751015	-0.992259	-0.497308	MIR3189
0	0.071135	-0.0488487	0.0658107	0.489845	0.740172	1.11	1.41626	1.54205	WDR35
0	1.07257	1.25946	1.59054	1.33607	1.29296	1.11995	1.0488	1.21179	HSP90B1
0	0.591811	0.584684	-0.997495	-0.0164687	-0.0584433	-0.255706	0.0886497	-0.345936	CXCL14
0	-1.22836	-1.08866	-1.58827	-1.23068	-1.24282	-1.25605	-1.52265	-1.50168	SULT2B1
0	-1.03819	-1.05451	-1.58723	-0.978958	-1.01928	-1.2033	-1.15534	-1.31767	RAPGEFL1
0	-0.352848	0.0716083	0.083367	0.444354	0.561731	0.879228	1.15871	1.23431	RSPH3
0	0.0830113	0.35813	0.236066	0.463027	0.889602	1.16225	1.51206	1.5859	GATS
0	-1.00095	-1.02332	-1.58495	-0.952136	-0.819903	-0.539729	-0.510538	-0.143235	CHST6
0	0.879567	0.774773	0.536075	1.34274	1.40768	1.1661	1.34814	1.5837	OTTHUMG00000160538 // RP11-472B18.2
0	0.539145	0.928724	0.908709	1.23353	1.44228	1.58286	1.50777	1.32385	HCP5
0	0.711441	0.961002	0.607961	0.937532	0.975695	1.26551	1.36651	1.58248	TMEM173
0	0.818177	0.809359	0.864577	1.56524	1.54041	1.54268	1.44656	1.5821	PCDHB15
0	1.05135	0.326844	0.702107	0.251078	-0.344954	-0.503621	-0.471741	-0.52974	GINS2
0	0.715931	1.02106	0.615999	1.37845	1.58101	1.34562	1.17925	1.05115	GBP2
0	0.125184	0.407268	0.556924	0.908274	1.15806	1.43668	1.58084	1.53193	WDR5B
0	0.213602	0.438793	0.473188	0.741475	0.823581	1.09473	1.33771	1.58003	MAPK10
0	-0.00867433	0.232557	0.203378	0.681187	0.749137	1.00901	1.38727	1.57133	ZFP3
0	0.760992	0.199875	0.0907333	-0.205557	-0.514893	-0.467748	-0.718766	-0.818408	FEZ1
0	0.258971	-0.148811	-0.781175	-0.771886	-1.00059	-1.05436	-1.31898	-1.31579	DUOX2
0	0.303255	0.641368	0.35848	0.771063	0.916569	1.37157	1.56737	1.57774	IGFBP2
0	0.806615	0.410876	0.558936	0.260931	-0.164797	-0.228926	-0.729827	-0.771039	NEIL3
0	1.57672	1.02595	0.784921	0.869706	0.537553	0.463069	0.057588	0.150239	KIAA1524
0	-0.0893833	0.725864	0.829819	0.937674	1.16715	1.10719	1.28963	1.48717	NID1
0	0.0235603	0.0283223	0.0503433	0.0692367	0.441612	0.815548	1.30721	1.57655	CCDC33
0	1.57368	1.53222	0.988155	1.35144	1.48848	1.29601	1.34498	1.26646	RAB37
0	0.147725	0.195738	0.137106	0.53088	0.85065	1.16561	1.31058	1.57346	STK36
0	1.06513	1.05954	0.884231	1.21757	1.48758	1.53418	1.47591	1.57251	AXIN2
0	0.239859	0.402633	0.354586	0.583417	1.11478	1.25785	1.19566	1.57237	CDK20
0	-0.778305	-0.668574	-1.13779	-0.523974	-0.817841	-0.963873	-1.1131	-1.57171	CAPNS2
0	-0.30539	-0.213175	-0.142457	0.185138	0.397276	0.814736	0.922914	1.26587	DUSP18
0	-0.102396	-0.441959	-0.352607	-0.132559	0.0759433	0.4711	0.795604	1.12912	C10orf95
0	-0.230918	-0.126284	0.195602	0.233039	0.464468	0.784821	1.17163	1.33958	C9orf171
0	0.399926	0.836532	0.743868	1.26873	1.32908	1.5293	1.47394	1.57002	SLC40A1
0	-0.244431	-0.0151717	0.104325	0.342215	0.534412	0.887237	1.32532	1.28264	LOC100506007
0	-0.167637	0.0421213	0.265681	0.354313	0.78271	1.2822	1.00782	1.40099	ANKRD37
0	0.005	0.0645917	0.217512	0.599564	0.757374	0.975328	1.39	1.56757	RABL5
0	-1.16815	-1.20538	-1.48136	-1.56737	-1.07721	-0.840478	-1.12849	-0.729732	DUSP1
0	-1.46268	-1.40225	-1.56669	-1.10773	-0.818598	-1.12875	-1.41486	-1.40479	SLC13A5
0	-0.809875	-0.833778	-1.11039	-0.858563	-1.09569	-1.09667	-1.45905	-1.56629	TIAM1
0	1.32922	0.742635	0.550645	1.02336	1.00909	1.56384	0.592668	0.867095	HIST1H3H
0	-0.0291153	-0.399366	-0.574439	-0.0802937	0.163837	0.496777	0.828857	0.988739	BBS4
0	0.283021	0.475796	0.533351	0.715408	0.895539	1.10392	1.16857	1.56121	LOC388820
0	0.675532	1.2804	1.56053	1.26238	1.01897	0.780404	0.509999	0.758831	MANF
0	0.139247	-0.228175	-1.20711	-0.667202	-0.907031	-0.888648	-1.42078	-1.38782	SLC16A14
0	0.0290433	-0.03494	0.130319	0.622739	0.760318	1.1187	1.46255	1.52258	2015-03-10
0	1.5574	1.39683	0.170604	1.01424	1.17257	0.961923	1.11609	1.25991	MYL9
0	-0.622872	-0.874326	-1.26311	-1.12345	-1.28929	-1.19647	-1.55708	-1.39683	TPCN1
0	1.18531	0.368884	0.38013	0.231181	-0.163726	-0.357229	-0.371215	-0.298527	AURKB
0	-0.172124	-0.00255167	-0.844634	-0.87112	-0.940574	-1.04043	-1.55607	-1.5216	DUSP4
0	-0.153148	-0.145252	0.284532	0.125461	0.389739	0.894005	1.1466	1.40217	LRRC36
0	0.311398	0.366662	0.304642	0.552149	0.888556	1.26799	1.37317	1.55465	FOLR1
0	-0.030936	0.356858	0.569807	0.822005	1.37722	1.52205	1.11614	1.48732	ACBD7
0	0.28378	0.4534	0.432758	0.98324	1.09421	1.5527	1.35136	1.48708	FAM13A
0	-0.150221	-0.0759013	-0.0560653	0.400029	0.596256	0.911666	1.11918	1.4017	LRRC71
0	0.602572	0.781404	0.873009	0.964652	0.878459	1.11933	1.49211	1.55157	TUSC3
0	1.3743	0.629896	0.748168	0.599839	0.204769	0.218727	-0.177109	0.159683	KIF23
0	-0.72691	-0.577373	-0.97705	-1.23151	-1.26767	-1.26802	-1.55065	-1.516	MYC
0	-0.191188	0.668206	0.769125	0.964255	1.35937	1.33447	1.0175	0.985723	KDELC2
0	-0.666955	-0.801438	-0.889109	-0.773331	-1.06274	-1.03959	-1.54916	-1.47882	ARL4D
0	0.87816	1.26838	1.07634	1.29188	1.54872	1.51784	1.42393	1.38196	FAM13B
0	1.21057	1.00661	1.02663	1.29542	1.03319	1.34682	1.38373	1.54857	REC8
0	0.60348	0.752487	0.805392	1.11088	1.1706	1.35794	1.41379	1.54745	FZD3
0	1.25931	1.34542	1.43059	0.973965	0.113968	-0.09701	-0.10656	-0.115704	DEFB4B // DEFB4A
0	0.593254	0.480547	0.135457	0.573332	0.71528	1.22545	1.34484	1.54625	CTSS
0	1.39179	0.908647	0.851724	0.52602	0.366379	0.307496	-0.154198	0.0211417	HIST1H3J
0	0.122102	0.0986097	0.287003	0.379709	0.660004	0.950491	1.34271	1.54538	NFATC2
0	-0.148128	0.0451897	0.176821	0.266801	0.59869	0.91034	1.06769	1.39675	KLHDC9
0	-0.168225	0.017217	0.18132	0.344235	0.626263	0.788925	0.906698	1.37572	C11orf16
0	1.48112	1.54366	0.750135	1.19638	1.27569	1.54056	1.48857	1.25655	HS3ST3B1
0	1.54181	0.916317	1.11394	1.15371	0.660365	0.598307	0.183753	0.223823	CCNB2
0	-0.269097	-0.00612133	0.19603	0.456711	0.570757	0.925403	1.18696	1.27204	SLC6A20
0	-0.337182	-0.191049	0.11808	0.88497	1.20231	1.17408	1.18863	1.03169	SPTSSB
0	0.582425	1.13392	0.720181	1.07284	1.32479	1.53753	1.41756	1.53744	PCDHB9 // PCDHB10
0	0.299398	0.181936	0.202895	0.90822	0.751462	1.01393	1.21126	1.53708	IL7
0	-0.092106	0.00199367	-0.422296	-0.006619	0.220291	0.665112	0.775159	1.11425	GRAMD2
0	0.458867	0.833316	1.00769	1.38527	1.53608	1.53316	1.47503	1.46643	CYBRD1
0	0.765458	1.11196	1.11767	1.33748	1.40646	1.39177	1.5007	1.536	SEL1L3
0	0.232792	0.192188	0.432378	0.41765	0.480772	1.00187	1.3176	1.53524	ABCC6P2
0	1.01968	0.536119	0.306849	0.134597	-0.0139743	-0.25582	-0.376424	-0.514427	GSG2
0	0.633777	0.495262	0.80117	0.83112	0.979717	0.859724	1.13634	1.53398	RPS6KA6
0	1.49158	0.975595	-0.040663	0.567984	0.592017	0.730728	0.800986	0.632436	GLIPR1
0	-0.813903	-0.883427	-1.35426	-1.25475	-1.18841	-1.30116	-1.29408	-1.53212	PKP1
0	-0.101483	0.124479	0.330038	0.664295	0.781921	1.00526	1.43006	1.3973	LZTFL1
0	0.480159	1.03825	0.890643	1.16553	1.53126	1.36047	1.13286	1.11567	LAMB2
0	0.163836	0.909414	0.999178	1.51265	1.53112	1.14412	1.00084	1.02011	RNASE1
0	0.59072	0.575743	0.746403	1.24468	1.33818	1.28682	1.47954	1.53103	ZDHHC2
0	-0.763142	-0.810771	-1.53025	-0.9924	-0.940679	-0.930384	-1.07108	-1.11957	ZFP36L2
0	0.255931	0.309265	0.330164	0.575806	0.891011	1.19594	1.35902	1.52862	KIF3A
0	0.363646	1.01101	1.03531	1.26181	1.35804	1.43461	1.52727	1.48839	DNAJC12
0	1.35669	0.658924	0.875288	0.428889	-0.0831577	0.106412	-0.170296	-0.130477	CDKN3
0	0.195392	-0.240919	-0.841315	-0.874323	-0.943279	-1.11868	-1.33138	-1.21245	CD274
0	1.28022	1.36984	1.29922	1.52672	1.51308	1.33081	1.31557	1.17069	CYB5A
0	-0.384802	-0.610076	-1.06774	-0.753615	-1.04025	-1.52658	-1.51927	-1.41622	SPRR2C
0	0.490236	0.503689	0.254154	0.843981	1.14181	1.42958	1.44394	1.52601	NPNT
0	-0.57056	-0.885914	-1.52552	-1.18759	-1.30559	-1.40195	-1.37971	-1.22867	PAQR7
0	0.914328	0.345712	0.529737	0.34345	-0.1452	-0.10264	-0.610764	-0.230415	DEPDC1B
0	0.403543	0.514701	0.509183	0.738607	0.863109	0.928924	1.22419	1.52287	SVOPL
0	-0.873816	-1.07052	-1.52186	-1.21795	-1.21833	-0.973083	-1.07619	-1.07739	ZFP36
0	0.696447	1.28756	1.36153	1.5216	1.44973	1.39626	1.12603	1.24245	PRODH
0	0.443925	0.09651	0.219867	0.377618	0.615606	0.991419	1.26952	1.51915	FSD1L
0	0.760285	0.916197	1.03492	1.48083	1.28496	1.51722	1.41311	1.02891	C9orf84
0	-0.940019	-1.05523	-1.22231	-1.32291	-1.42795	-1.13455	-1.45015	-1.51721	BARX2
0	-0.3463	0.277425	0.168785	0.267974	0.419173	0.67039	0.958884	1.16908	CCDC81
0	0.544574	0.560069	0.74201	1.01797	1.12852	1.2176	1.43168	1.51512	CEP112
0	-0.660813	-0.971544	-1.39259	-1.19502	-1.18309	-1.3581	-1.41124	-1.51503	TRIP10
0	-0.75556	-0.723946	-1.22195	-0.93407	-1.13873	-1.31189	-1.20512	-1.51488	GALNT5
0	1.2198	1.40483	1.11109	1.51385	1.46594	1.28905	1.11088	1.3794	IFI30
0	-0.0241433	0.0439097	0.331562	0.18294	0.523271	1.26089	1.29734	1.48754	PPP1R36
0	-0.500038	-0.407539	-0.968618	-0.9432	-1.30702	-1.31562	-1.51106	-1.47503	CEACAM1
0	0.275164	0.128211	0.226418	0.649437	0.913378	1.15894	1.17506	1.51058	CCDC121
0	0.289996	0.473689	0.164975	-0.172374	-0.528176	-0.615556	-1.03582	-0.937603	HBEGF
0	-0.2094	-0.397405	-0.987175	-0.887787	-1.15727	-1.09151	-1.41234	-1.50825	CA2
0	-0.457027	-0.22014	-0.414565	-0.0714433	0.451019	0.63672	0.632157	1.05032	SYTL3
0	0.726268	0.6766	0.294626	0.661817	0.649273	1.05071	1.30704	1.50311	AAED1
0	1.50279	0.976236	1.12888	1.12215	1.28569	1.2039	0.144917	0.422306	ANLN
0	0.663266	0.0187303	-0.313191	-0.556334	-0.578869	-0.837361	-0.643128	-0.69351	FGF5
0	0.226488	0.404397	0.45838	0.656957	0.951349	1.09701	1.3043	1.50048	CACNA1D
0	-0.261562	-0.264385	0.269525	0.364361	0.478382	0.97034	1.23502	1.23396	SPAG16
0	-1.41257	-0.763164	-0.627527	-1.00295	-1.32437	-1.26887	-1.4346	-1.49845	CYP3A5
0	-0.290553	-0.0606183	0.0534223	0.589501	0.595349	1.11878	1.04416	1.20721	KIAA0895
0	0.800379	1.09506	0.798353	1.18813	1.49758	1.21826	1.27918	1.3261	EPHB2
0	-0.371847	-0.14477	0.084159	0.281443	0.50173	0.808441	0.930692	1.12551	FAM179B
0	0.588434	0.845443	0.883843	1.16597	1.13217	1.22398	0.905983	1.49653	C5orf54
0	0.179888	0.417017	0.506646	0.805315	0.866865	1.27334	1.49633	1.38573	TGFBR3
0	0.206459	-0.00569267	-0.429766	-0.56192	-0.763971	-0.982747	-1.00134	-1.28892	WNT5A
0	1.28648	1.49486	0.898829	1.30292	1.31493	1.44154	1.23889	0.970522	KCNJ15
0	0.496123	0.683624	0.472433	0.759828	1.05126	1.04167	1.18375	1.49406	KIAA1549
0	0.162005	0.82121	0.692993	1.08122	1.18345	1.49364	1.45102	1.37594	FIBIN
0	0.392029	0.125115	-0.0721273	0.243468	0.552801	0.839218	0.995561	1.4197	C8orf37
0	-0.190184	0.17628	0.244074	0.230595	0.489916	0.853156	1.02798	1.29784	GPR135
0	0.649366	0.479358	0.649729	0.686647	1.20586	0.883407	1.29332	1.48677	CDH2
0	0.57679	0.592846	0.534938	0.692842	0.799496	1.20107	1.45978	1.48525	C16orf89
0	-0.136704	-0.0222397	0.106563	0.410925	0.725275	1.21435	1.16904	1.34748	PPP1R32
0	-0.0105923	0.737308	0.858495	1.27339	1.47073	1.26703	1.43	1.25949	PTPRZ1
0	0.386967	0.355853	0.495678	0.74175	1.01921	0.995178	1.20718	1.48015	CD97
0	-0.986846	-0.83315	-1.47043	-1.31747	-1.28269	-1.31345	-1.31866	-1.4796	SIK1
0	0.39743	1.02428	1.47906	1.07323	1.15223	0.85135	0.98772	1.21018	SNORA38B
0	-0.093759	-0.146356	0.0935067	0.41232	0.525097	0.878913	1.26655	1.332	DYNC2LI1
0	-0.61809	-0.697513	-1.47721	-1.21901	-1.25765	-0.946149	-1.38098	-1.35263	FGF11
0	1.47592	1.31599	1.34549	1.19657	0.783993	0.892131	0.725485	0.641003	CENPW
0	0.488606	0.359438	-0.346321	-0.223202	-0.39456	-0.799834	-0.918936	-0.987025	MCAM
0	0.273794	0.00565	0.332557	0.308478	0.82423	0.996425	1.29328	1.47555	BTG4
0	0.222537	0.147636	0.0836847	0.317709	0.479984	0.831197	1.24313	1.47532	FRMPD2
0	-0.161826	0.0905967	0.0887163	0.216515	0.385003	0.87505	0.89633	1.31349	LINC00271
0	-0.243741	-0.469957	-0.918811	-0.768266	-0.964772	-1.26445	-1.36363	-1.47446	HES2
0	0.259027	0.204077	0.504764	0.382468	0.82494	1.06842	1.06665	1.47339	LOC100507564
0	1.16515	0.878181	0.836173	0.639703	0.643528	0.358037	-0.0205837	-0.307735	CENPI
0	-0.0299147	-0.312083	0.0786673	0.334619	0.649513	0.954168	1.15994	1.00038	LOC100506514
0	1.15341	0.508897	0.587727	0.3984	0.0671753	0.170806	-0.316827	-0.212643	FOXM1
0	0.422366	0.820624	0.955682	1.14131	1.21511	1.22409	1.46623	1.46966	SOBP
0	0.118169	0.253853	0.443646	0.571486	0.835897	0.843854	1.14408	1.46962	ACSS1
0	0.44097	0.592442	0.814898	0.776356	0.88151	1.13347	1.36536	1.46943	ARL3
0	-0.378844	-0.690608	-1.1158	-1.13891	-1.43822	-1.23325	-1.20262	-1.46881	HYAL1
0	-1.46837	-0.346817	-1.3777	-0.521187	-0.214533	-0.08633	-0.583157	-1.11498	ATP12A
0	0.539819	0.386565	0.479147	0.397409	0.690888	1.19756	1.12565	1.46773	CYP2A13
0	1.04265	0.497809	0.423501	0.814197	1.31911	1.08045	1.27089	1.46757	GBP4
0	-0.17266	-0.515432	-1.46699	-0.888045	-0.683012	-0.855979	-0.934061	-1.18158	ATP10B
0	0.117182	0.172244	0.260031	0.407341	0.684705	1.08395	1.00988	1.46673	CLDN3
0	-0.695606	-0.947086	-1.43518	-1.25625	-1.26595	-1.31959	-1.46521	-1.46594	ANKRD9
0	0.212148	0.191019	0.234213	0.525832	0.815458	0.966678	1.18395	1.46533	SMPD2
0	0.631973	0.769542	0.608431	1.40016	1.4609	1.37277	1.46433	1.3231	NUAK1
0	0.262854	0.252971	0.452191	0.666848	1.04742	1.14586	1.1496	1.46426	FAM161A
0	-0.0970137	-0.10923	0.320606	0.337828	0.618513	1.3543	1.19744	1.3243	ERICH2
0	1.00179	1.08165	1.11811	1.46307	1.4274	1.28162	1.26315	1.30277	SYTL2
0	1.46271	0.777983	1.10012	1.08989	0.762898	0.507426	0.0178933	0.353598	TTK
0	-0.0788667	-0.086166	0.312811	0.102117	0.378661	0.727782	1.33635	1.37536	C10orf115
0	0.838484	0.984568	0.892319	1.04989	1.3372	1.44692	1.4371	1.46103	CAMK1D
0	1.34096	0.787506	0.705158	0.665138	0.463152	0.201884	-0.117388	-0.0744697	NCAPH
0	0.54471	0.629999	-0.233176	-0.0257963	-0.08862	-0.120876	-0.694626	-0.82774	SULT1B1
0	0.221078	0.2983	0.448284	0.748837	1.04054	1.20948	1.25933	1.45758	FOXP2
0	0.998531	0.670724	0.374741	0.194033	-0.265123	-0.458348	-0.302485	-0.385664	TK1
0	0.587775	0.431699	0.0667403	-0.0384633	-0.416135	-0.531573	-0.759073	-0.868319	GALNT14
0	0.171393	0.242004	0.258352	0.548707	0.658058	1.07439	1.24033	1.45388	BBS5
0	0.47904	0.467235	0.296496	0.488416	0.774974	1.45131	1.32477	1.40374	TMEM47
0	-0.180975	-0.187219	-0.285906	0.165488	0.376114	0.814729	0.958874	1.16466	PNMA1
0	-0.369362	-0.165008	-0.1239	0.310393	0.34528	0.853195	1.08058	0.58953	CRNDE
0	0.568513	1.17611	0.759977	1.18924	0.993702	1.29666	1.19008	1.44953	KCNJ2-AS1
0	-0.013168	-0.194155	0.211611	0.362559	0.703579	0.777491	1.04136	1.25331	CCDC96
0	0.896188	1.08679	0.659496	1.15624	1.30871	1.44747	1.30782	1.44345	UBA7
0	0.657217	0.873369	0.618516	1.06366	1.35619	1.44656	1.17323	1.3717	ZNF608
0	-0.0314487	0.136898	0.308011	0.577855	0.801137	0.986566	1.15922	1.41416	MOK
0	0.00952767	0.12241	0.194135	0.498798	0.741157	1.15215	1.31023	1.44417	ULK4
0	0.810773	0.301787	0.455924	-0.140568	-0.2307	-0.477593	-0.168352	-0.632953	CLSPN
0	-0.0211817	-0.058594	0.144375	0.228168	0.616586	0.885573	1.15915	1.3849	WDPCP
0	0.889546	0.934838	0.549062	1.14805	1.36252	1.28447	1.29464	1.44341	CPNE2
0	0.73809	1.07485	1.04252	1.26814	1.44276	1.24786	1.21874	1.22801	FOXN3
0	0.173678	0.798222	0.653125	1.20259	1.26057	1.40156	1.39795	1.4421	LOC100506834
0	-0.376343	-0.080192	-0.083973	0.0844613	0.600095	0.967305	1.06565	1.01756	MYLK3
0	0.308861	0.69195	0.74738	1.09719	1.3214	1.2723	1.42633	1.44058	PPP1R9A
0	0.036099	-0.0197973	-0.349193	0.150503	0.453545	0.764498	1.04785	1.09054	PPOX
0	-0.366372	-0.503735	-0.957376	-0.961573	-0.931845	-1.1888	-1.34769	-1.43964	EPHA2
0	1.29038	0.678163	0.836101	0.731625	0.546962	0.2083	-0.146559	-0.082624	CASC5
0	-0.596183	-0.741196	-1.17741	-1.29602	-1.43558	-1.21106	-1.01595	-0.976276	GPX3
0	0.676648	0.289916	0.112252	0.00850933	-0.376431	-0.601042	-0.554812	-0.756548	CHEK1
0	-0.480041	-0.808044	-0.450164	-0.655256	-0.991788	-0.812357	-1.0889	-1.42853	GAS5
0	0.418616	0.620855	1.428	0.446559	0.660143	0.901999	0.947675	1.0775	SCARNA6
0	0.94401	0.248073	0.438482	0.109877	-0.254788	-0.395911	-0.454567	-0.483832	KIF2C
0	-0.754947	-0.706913	-0.879633	-0.886613	-1.15585	-0.78731	-1.14376	-1.42747	CSTB
0	0.700249	0.233294	0.13996	-0.0386897	-0.290684	-0.346097	-0.218091	-0.726268	CCNE2
0	0.763898	0.352156	0.134556	0.0105933	-0.390005	-0.359156	-0.464158	-0.662329	CENPN
0	0.713067	0.852009	0.818891	0.976537	1.11898	1.42552	1.24203	1.25647	HLA-B
0	0.714316	0.191421	0.205566	0.043154	-0.234569	-0.12855	-0.50413	-0.710849	HIST2H2AB
0	0.182594	0.420499	0.53084	0.630709	0.629665	1.09413	1.35465	1.42504	KIAA1257
0	-0.179189	-0.0359943	-0.0371367	0.266649	0.549172	0.890265	1.17689	1.24545	C21orf59
0	0.15613	-0.661199	-1.24019	-0.603327	-0.959015	-1.2096	-1.26809	-1.19278	SCARNA9L
0	-0.503394	-0.498143	-0.361078	-0.130179	0.145635	0.476679	0.676918	0.920187	STPG1
0	0.915007	0.455227	0.398427	0.202302	-0.323897	0.0708003	-0.508154	-0.202294	HIST1H3F
0	0.370433	0.761661	0.926361	0.96696	1.14011	0.987519	1.27978	1.42311	STOX2
0	-0.0476663	0.20632	0.362601	0.537168	0.966186	0.784576	1.12021	1.37473	PTGFR
0	1.00917	0.276239	-0.413132	0.183394	-0.0660187	-0.14751	-0.367684	-0.240415	B3GNT6
0	-0.628554	-0.590729	-0.666025	-0.571073	-0.784286	-0.730123	-1.30515	-1.41999	NABP1
0	0.337579	0.253236	0.21736	0.732808	0.789376	0.79128	1.27775	1.41975	C8orf47
0	0.816735	0.888674	0.95196	1.14703	1.4051	1.25301	1.08958	1.4191	LRRCC1
0	0.107926	0.607516	0.114701	1.13524	1.41884	1.29417	1.04085	0.936396	GABRP
0	-0.121934	0.267311	-0.218689	0.439023	0.7848	1.19937	1.12147	1.13979	CLDN8
0	0.881636	0.959945	0.980771	1.27384	1.41645	1.23845	1.25335	0.989358	SLC12A2
0	-0.398005	0.104397	0.117631	0.167762	0.441422	0.606365	0.837076	1.0179	LOC100506075
0	-0.563584	-0.624209	-1.15763	-1.09931	-1.21894	-1.26325	-1.41304	-1.41454	BICD2
0	0.476786	0.986386	0.659347	1.09106	1.12398	1.41428	1.10004	0.876319	SEMA6A
0	-0.07613	0.121156	0.0932277	0.284224	0.304037	1.01103	0.978752	1.33726	LOC728196
0	0.218787	0.366129	0.466587	0.580564	0.935152	1.08195	1.22042	1.41195	ALMS1
0	0.0953467	0.353403	0.64957	0.87644	0.980357	1.1055	1.31302	1.41117	SNORD71
0	0.376951	0.390759	1.13871	1.40974	1.07954	1.25643	1.28229	0.935132	CYP26A1
0	-0.403337	-0.390067	-0.951908	-0.957748	-1.06469	-1.08585	-1.2837	-1.40942	KCTD5
0	1.07978	1.03319	0.886646	1.38067	1.40891	1.20505	1.4087	1.34878	HSD17B11
0	-0.10139	-0.0748333	0.12065	0.468397	0.848143	1.05576	1.1652	1.30654	PSENEN
0	-1.12288	-0.651766	-0.926997	-0.43214	0.0516833	0.246583	0.109553	0.283977	KLK11
0	-0.112588	0.0237627	0.0924633	0.229899	0.334306	0.818754	1.08583	1.29417	VWA7
0	0.387448	0.191597	-0.519848	-0.298078	-0.358345	-0.541701	-0.828137	-1.0163	MLLT11
0	0.413423	0.651168	0.812593	1.06851	1.11085	1.0895	1.21237	1.40358	EPS8
0	0.0663417	-0.0743007	0.146097	0.560937	0.678159	1.26289	1.32871	1.29179	GRAMD1C
0	-0.665655	-0.460738	-0.91969	-0.599015	-0.808548	-0.915775	-1.29079	-1.40052	CPM
0	-0.686532	-0.800678	-1.40042	-1.16829	-0.99603	-1.09498	-0.987107	-0.952397	PER1
0	1.13832	0.733054	1.04498	0.708202	0.4796	1.39995	0.860281	1.19525	HIST1H2AK
0	0.204544	0.21202	0.0932773	0.400111	0.16088	0.737665	0.754066	1.39786	LOC100507387
0	0.334444	0.148341	0.217544	0.635208	0.630753	1.16726	1.24759	1.39777	FAM177B
0	-0.0211863	-0.514103	-0.842039	-0.643633	-0.944524	-0.655178	0.0706137	0.452465	SNORD115-22
0	-0.275555	-0.031678	-0.0854053	0.261844	0.472361	0.81254	0.926173	1.12124	WDR60
0	1.01806	0.608825	0.560707	0.258672	-0.079918	-0.134863	-0.358537	-0.37776	HIST2H3D // HIST2H3A // HIST2H3C
0	1.38642	1.39572	0.405741	1.02151	1.08976	0.812283	0.721648	0.483035	TAGLN
0	-0.540531	-0.238816	0.0382517	0.152667	0.281626	0.643358	0.719035	0.853991	TEKT3
0	0.158948	0.378804	0.557267	0.812414	0.768705	1.10046	1.3938	1.20831	BTC
0	0.676721	1.39328	1.26445	1.34859	0.997569	1.2705	1.00016	0.921477	C1S
0	-0.133275	0.0650883	0.39209	0.472108	0.640611	0.950475	1.19782	1.25994	TTC23L
0	0.128076	-0.0140583	-0.132584	0.122369	0.557458	1.23874	1.03665	1.26022	EGLN3
0	-0.662611	-1.04282	-1.31286	-0.928265	-0.804896	0.0793347	-0.44752	-0.149651	ADSSL1
0	0.018956	0.194883	0.494049	0.700911	0.783581	1.22663	1.37415	1.39047	C9orf72
0	-0.478984	-0.486104	-0.893776	-0.943015	-1.09245	-1.30559	-1.38921	-1.2602	FNDC4
0	0.536932	0.605966	0.472668	0.80919	0.561452	0.968073	1.12479	1.38898	KLHL13
0	1.17117	0.780034	0.833598	0.592482	0.645859	0.479461	-0.217676	0.082938	SKA3
0	-0.170251	-0.40854	-0.884852	-0.763159	-0.738505	-1.24312	-1.38868	-1.16799	INPP5D
0	0.896464	0.430811	0.465686	0.00820733	-0.0469847	-0.492168	-0.229569	-0.264672	POLE2
0	-0.102574	0.0704623	-0.388817	0.0447127	0.434451	0.667929	0.8964	0.998848	VSTM2L
0	0.58076	1.14761	1.38715	0.989539	0.869573	0.797784	0.523668	0.708762	HERPUD1
0	0.762959	1.01986	1.13434	1.20032	1.20913	1.31797	1.38684	1.36149	B2M
0	0.277368	0.603081	0.897584	1.06763	1.08052	1.38679	1.34203	1.06017	HLA-H
0	0.37588	0.319912	0.328494	0.512472	0.747307	0.992846	1.22897	1.38551	CEP290
0	0.453802	0.355879	0.13638	0.197257	0.633276	1.02834	1.22431	1.38542	SLC9C2
0	1.38512	1.03719	1.21722	0.726303	0.386306	0.325053	0.0202873	0.06702	ESCO2
0	0.484472	0.298925	0.47456	0.584326	0.718698	0.841418	1.32153	1.38382	C12orf75
0	-0.48957	-0.211314	-0.24022	0.0649753	0.270078	0.474209	0.538612	0.893091	AKAP3
0	-0.193368	0.220719	0.450254	0.30305	0.687119	0.710199	1.06658	1.18905	MYCBPAP
0	1.38139	1.18698	0.218393	1.11459	1.07209	1.33953	0.476922	1.00411	HIST1H2BG
0	0.611785	0.794125	0.296234	0.946322	1.2128	1.21748	1.38129	1.34035	TCN1
0	0.087926	0.23988	0.427693	0.416866	0.69693	1.05442	0.998189	1.38066	DZIP1
0	0.525489	0.703897	0.371778	0.494495	0.46862	0.894094	1.37968	1.31034	KDELR3
0	-0.136819	0.0427267	-0.0871257	0.378679	0.428204	0.721523	1.16854	1.24163	FLJ26850
0	-0.069206	0.0266547	-0.0242453	0.239576	0.584617	1.0519	1.02655	1.30819	OTTHUMG00000161670 // RP11-610P16.1
0	0.257954	0.19612	0.480111	0.84695	0.927415	1.05558	1.2368	1.37729	ODF2L
0	-0.0695717	-0.0736837	0.171222	0.436779	0.830826	1.14049	1.1917	1.30342	MKX
0	0.917066	0.44759	0.712435	0.296301	0.299652	0.453616	-0.459935	-0.101701	HIST1H2AD
0	1.37673	0.722567	0.548631	0.791241	0.926192	0.738771	0.041214	0.489038	CDC20
0	0.666246	0.843175	0.406302	0.252484	-0.0817033	-0.256068	-0.432436	-0.532566	STRIP2
0	1.12148	1.18245	1.24133	1.3747	1.32617	1.27498	1.26499	1.16416	SERPINB3
0	0.859677	1.0382	1.07163	1.32726	1.37417	1.23493	1.35727	1.27893	PIK3R3
0	-0.023923	0.139426	0.208978	0.209027	0.454011	0.996007	0.949994	1.3487	CTXN1
0	0.256202	0.574207	0.404025	0.436607	0.726899	0.876083	1.24988	1.3719	MAPRE3
0	0.111469	0.73709	0.179807	0.725385	1.09911	1.35932	1.33148	1.37013	SFTPB
0	0.11119	-0.362167	-0.812662	-0.612365	-0.736662	-0.607512	0.114509	0.556633	SNORD115-12
0	0.11119	-0.362167	-0.812662	-0.612365	-0.736662	-0.607512	0.114509	0.556633	SNORD115-11
0	0.994456	0.817232	1.13691	1.14571	1.15075	1.33918	1.2688	1.36904	FKBP7
0	0.228135	0.650537	1.00626	1.08768	1.36885	1.1807	1.26108	1.27653	SEMA5A
0	-0.0943227	0.0826663	0.161383	0.30401	0.539206	0.837748	1.1748	1.2743	C2orf40
0	0.340027	0.770729	0.638932	0.956698	1.11958	1.17984	1.04531	1.36768	GGT7
0	0.394275	0.154797	0.272825	0.773061	0.826018	1.08277	1.29656	1.36717	ZC2HC1A
0	-0.350055	-0.109748	-0.165397	0.236129	0.427525	0.682445	0.783785	1.01704	CDS1
0	0.018685	0.664608	0.66452	0.590393	0.864452	0.775004	0.986924	1.36628	SLC16A12
0	-0.539376	-0.143309	-0.460324	0.121709	0.328572	0.380982	0.580725	0.826894	PAIP2B
0	0.0373617	-0.0772847	0.154049	0.539155	0.838912	1.06195	1.11735	1.28626	TUBB4B
0	-0.763706	-0.862084	-1.36298	-1.07713	-0.95446	-1.00879	-1.00729	-0.995707	TRIM29
0	0.393087	0.431505	0.58142	0.817938	0.875449	1.16629	1.31534	1.36256	C5orf15
0	0.426701	0.292226	0.00300733	-0.221172	-0.542587	-0.569223	-0.935822	-0.900626	TMEM171
0	0.300563	0.717406	0.852734	1.12552	1.36244	1.26335	1.24773	1.34415	MYO5C
0	0.521558	0.732234	0.756932	1.00021	1.05092	1.30044	1.36236	1.36118	RTP4
0	0.803378	1.11788	0.950183	1.19905	1.30137	1.36146	1.26664	1.19118	LAPTM4B
0	-0.644616	-0.914603	-1.08859	-1.13339	-1.1616	-1.36121	-1.26989	-1.29091	RHOD
0	0.440581	0.255546	-0.187248	0.08662	-0.272112	-0.26985	-0.920257	-0.722424	HIF1A-AS2
0	0.107369	0.010241	0.386773	0.585956	0.816283	1.2134	1.35975	0.829366	OTTHUMG00000154822 // AC108066.1
0	0.815209	1.14847	1.10063	1.24259	1.35897	1.26211	0.896962	1.19306	ISYNA1
0	0.510085	0.305364	-0.116669	0.933561	0.781025	0.366447	-0.065533	-0.42498	SNORD121A
0	0.243732	0.565804	0.862035	0.687591	0.429511	0.271924	-0.239361	-0.496395	ATP13A4
0	0.0992507	-0.0266563	-0.651374	-0.442279	-0.605995	-0.632163	-1.08101	-1.25888	FUT2
0	-0.538292	-0.328024	-0.330385	-0.022379	0.0987893	0.511653	0.510268	0.819489	P4HTM
0	0.866248	1.04796	0.972179	1.30213	1.28687	1.32752	1.19778	1.3569	PPAP2C
0	0.808629	1.11893	1.35647	1.05679	0.980992	0.714137	0.600975	0.785352	HYOU1
0	-0.656802	-1.14724	-0.981942	-0.690491	-0.61952	-0.257825	-0.0451353	0.208477	ALDH3B1
0	0.166667	-0.0155757	0.096825	0.286937	0.665164	0.814833	1.1011	1.33952	C2orf81
0	0.219128	0.620627	0.490728	0.791813	0.928799	0.998893	1.15857	1.35384	ABHD6
0	0.671	0.322222	0.0296377	-0.610907	0.203454	-0.682391	-0.379405	-0.407936	OTTHUMG00000171478 // CTD-2207P18.2
0	-0.603387	-0.864725	-0.913849	-0.890995	-1.19514	-1.16839	-1.13471	-1.35307	ESPL1
0	0.537889	0.546814	0.531492	0.835968	0.879356	1.05915	1.26908	1.35244	KIF3B
0	0.524046	1.03456	1.35222	0.745945	0.729182	0.222995	0.0975843	0.432233	ZSCAN12P1
0	0.681356	1.05974	0.946291	1.33349	1.35203	1.32575	1.26587	1.28924	TSPAN15
0	0.507883	0.725188	0.489854	1.0473	1.14369	1.35192	1.1472	1.13732	SYT17
0	0.86302	0.41917	0.243114	0.347537	0.0661123	-0.108205	-0.488468	-0.46034	AURKA
0	-0.106161	-0.567782	-0.896751	-1.06698	-1.15704	-1.35124	-1.27433	-1.33075	CYGB
0	-0.152237	-0.12381	-0.0615017	0.00829567	0.460585	0.785369	1.04356	1.19831	FAM227B
0	-0.560562	-0.390288	-0.99718	-0.594921	-0.968226	-0.99517	-1.25912	-1.34832	CCL22
0	-0.171495	-0.30373	-0.687093	-0.614322	-0.924864	-1.22261	-1.22672	-1.3482	HPGD
0	-0.0549843	0.218344	0.17957	0.68197	0.394322	0.869344	0.593427	1.29309	SNORD85
0	0.358955	0.373716	0.3281	0.506465	0.685889	0.911426	1.09053	1.34798	ARL13B
0	0.128924	0.310514	0.743925	0.66744	0.613431	1.12449	1.34725	0.947502	C15orf65
0	0.565586	0.951787	0.427836	0.988144	0.988165	1.1733	1.3459	1.30508	PLA2G4A
0	0.991451	0.461922	0.478506	0.194558	-0.0801787	-0.163413	-0.354369	-0.187942	HJURP
0	0.60464	0.806496	1.34571	1.07927	0.852932	0.662742	0.58822	0.642951	FAM129A
0	-0.588413	-0.737939	-0.850603	-0.73489	-1.24287	-1.12231	-1.24802	-1.34518	ZP3
0	0.177031	0.5108	0.0487617	0.84092	1.11673	1.33717	1.27531	1.34367	TPRG1-AS1
0	-0.420661	-0.682741	-1.08634	-0.899095	-1.1144	-0.99955	-1.25145	-1.34313	FRMD4B
0	1.17235	0.4511	0.627026	0.420886	0.132776	0.14682	-0.16945	-0.117832	KIF15
0	0.623628	0.839482	0.836657	0.94866	1.08542	1.08995	1.0055	1.34107	PLEKHH2
0	0.133452	0.0101323	-0.468046	-0.636172	-1.01602	-1.20677	-0.546602	-0.623534	CCND2
0	0.36942	0.391874	0.179257	0.545098	0.765716	0.996456	0.867236	1.33948	PIM2
0	0.664492	1.05848	0.916515	1.19608	1.33933	1.24232	0.988292	1.23897	HLA-DQB1
0	-0.834284	-0.64117	-1.33906	-0.488952	-1.01157	-0.862953	-0.951009	-0.705994	ITGB7
0	0.100382	0.102716	0.172321	0.551149	0.855314	1.0427	0.984344	1.33852	LOC153684
0	0.552954	0.713612	0.626081	0.820784	0.932383	1.03879	1.19992	1.33785	MSI2
0	-0.147313	-0.430617	-0.805066	-0.679547	-1.11444	-1.12002	-1.32017	-1.33734	LINC00958
0	0.818361	1.10527	0.980376	1.29618	1.24512	1.20191	1.21046	1.33654	TMEM98
0	-0.887906	-0.988048	-1.33629	-1.01083	-0.931995	-1.04828	-1.10998	-1.00207	NDRG2
0	-0.504756	-0.640788	-0.500154	-0.628826	-0.754975	-0.899534	-1.33606	-0.976579	SESN2
0	0.833577	0.24945	0.228884	0.049835	-0.237003	-0.342359	-0.328704	-0.502415	ORC1
0	0.731101	0.143629	-0.067705	-0.0422003	-0.189473	-0.218081	-0.602838	-0.413346	CIT
0	0.066464	-0.220017	-0.614317	-0.475037	-0.691774	-0.670447	-1.15102	-1.2668	GCNT3
0	-0.296077	-0.169566	-0.149374	0.139237	0.365292	0.597441	0.734252	1.03711	TTC12
0	0.510633	0.148746	0.009423	-0.023267	-0.440961	-0.414854	-0.581095	-0.822295	S100P
0	-0.381583	-0.364089	-0.197521	-0.0982943	0.191094	0.725426	0.774198	0.950692	DNAH1
0	1.33171	0.892122	0.864961	0.888819	0.406505	0.468182	0.363743	0.356335	LMNB1
0	0.120892	-0.452692	-0.869073	-0.583316	-0.850512	-0.538296	-0.0336337	0.462134	SNORD115-42
0	-0.872344	-0.9933	-1.33028	-0.541004	-0.640204	-0.604244	-1.06495	-0.890635	PRICKLE4
0	0.404197	0.36671	0.44389	0.489312	0.639227	0.831614	1.32868	1.13225	FKBP11
0	1.32204	1.02636	1.31641	1.21077	0.223874	0.610338	0.395915	-0.00532333	OTTHUMG00000163520 // CTB-11I22.2
0	0.246952	0.291478	0.376867	0.517872	0.842658	1.14284	1.03857	1.32714	TNFAIP8L1
0	-0.131781	-0.013631	-0.343219	0.0741213	0.156919	0.443574	0.824317	0.983842	GIPC2
0	-0.665824	-0.187332	-0.228162	-0.002556	0.241829	0.573461	0.634585	0.660135	TCEA3
0	1.3248	0.739251	0.904598	0.829666	0.625597	0.522647	0.186231	0.38797	KIF18A
0	0.703358	0.426706	0.663704	0.782031	0.907538	1.1844	1.32449	1.3127	KPNA5
0	-0.376545	-0.509583	-0.608192	-0.717636	-0.930941	-0.991761	-1.32423	-1.27829	C12orf29
0	0.547687	0.686669	0.813007	0.99967	1.07141	1.23856	1.29917	1.32369	SMIM14
0	-0.341263	-0.10742	-0.236259	-0.0132087	0.170364	0.484349	0.83026	0.98241	NAT1
0	-0.273126	-0.622475	-1.097	-0.885799	-0.998236	-1.04386	-1.21405	-1.32356	TUBB6
0	-0.155217	-0.00659633	0.152112	0.503456	0.788025	0.935672	0.629363	1.16814	DOC2A
0	1.32322	0.660556	0.43254	0.59417	0.48387	0.373092	0.478659	0.709	CABYR
0	-0.216124	-0.303965	-0.570535	-0.789037	-0.944483	-1.32291	-1.29384	-1.22632	PROCR
0	-0.601357	-0.5067	-0.72183	-0.634903	-0.867133	-0.67721	-1.0726	-1.32222	TM4SF1
0	0.0149643	0.411458	0.60439	0.925465	1.13959	1.04657	1.32179	1.23202	LYPD1
0	0.71037	0.803744	1.17399	1.07178	1.09663	1.13352	1.32167	1.29753	DNAJC10
0	0.777253	1.23777	0.859354	1.1907	1.32158	1.16894	0.936935	0.731602	TGFB2
0	0.570562	1.06899	1.32119	0.949047	0.677776	0.761796	0.70399	0.695928	DNAJB9
0	-0.295601	-0.0767503	0.0202427	0.0270407	0.230932	0.49955	0.844798	1.02557	SPATA13
0	-0.290042	0.0543567	-0.00837733	0.218331	0.416331	0.701691	0.890794	1.02959	IFT140
0	0.49288	0.793464	0.748082	1.01647	1.18782	1.31959	1.26694	1.17691	ST6GALNAC1
0	0.907861	1.08693	0.723107	0.751685	0.317281	0.137974	-0.039972	-0.231715	ADA
0	0.374706	0.134297	-0.604472	-0.136864	-0.222503	-0.555966	-0.679509	-0.943682	ZNF618
0	0.770092	0.654629	0.336325	0.742776	0.795662	0.876257	1.07912	1.3179	PLA2G16
0	0.322243	1.31751	0.608847	0.85073	0.991725	0.786125	0.511036	0.503212	MAN1C1
0	0.089897	0.274703	0.274163	0.409905	0.753865	0.994632	1.09582	1.31697	GALNS
0	0.019605	0.370998	0.367646	0.85717	0.867489	1.21628	1.24713	1.31695	MUCL1
0	0.956151	0.699309	0.656095	0.359873	0.202586	0.921464	1.31587	0.463028	IL24
0	-0.103886	0.093362	0.265995	0.266094	0.470621	1.02887	0.947713	1.21156	OTTHUMG00000165349 // CTD-2530H12.7
0	-0.08374	-0.126743	-0.329425	0.134918	0.322453	0.441277	0.788347	0.985598	LY75-CD302
0	-0.444574	-0.417798	-0.013507	0.314011	0.344468	0.815784	0.869257	0.471401	LOC285419
0	0.111435	0.341386	0.0240397	0.454971	0.603107	1.09882	0.979312	1.31381	TRPV4
0	0.579328	1.21223	0.619532	1.00322	1.31353	1.30148	0.911363	1.04373	KCNK5
0	0.665747	0.195868	0.142664	-0.03068	-0.352173	-0.290357	-0.433555	-0.647334	GINS1
0	0.86005	0.912363	0.689355	0.993758	1.06206	1.11037	1.19649	1.31289	RILPL2
0	1.0368	1.23984	1.25451	1.2244	1.2764	1.31223	1.17629	1.07062	ASS1
0	-0.173341	-0.354315	-0.54161	0.355243	0.475665	0.769828	0.65106	0.683512	SCARNA9
0	0.849805	0.952863	1.31041	1.29467	1.05404	1.01876	0.990556	0.899548	DTWD2
0	0.776324	0.948251	0.834965	1.06037	1.31026	1.12235	1.01441	1.15229	WNK2
0	0.333916	0.485247	0.709612	0.740015	1.05954	1.0231	1.31013	1.00351	GLIS3-AS1
0	0.0761917	-0.239265	-0.627166	-0.87307	-1.21295	-1.0283	-1.23327	-1.22017	FOSL1
0	0.570539	0.76214	0.856217	0.892685	0.956009	1.11259	1.24124	1.30829	FBXO16
0	0.148586	0.250387	0.228256	0.294687	0.554454	0.65117	0.753211	1.30771	SMKR1
0	-0.0357883	0.132466	0.502171	0.784615	0.708908	1.15633	1.19882	1.27185	NUP62CL
0	0.103535	0.3373	0.378754	0.190906	0.379804	0.731405	1.11976	1.30743	CYP27A1
0	0.861594	0.807799	0.908903	1.01618	1.05499	1.13051	1.2603	1.3058	SOAT1
0	-0.189407	-0.414967	-0.125727	0.0962117	0.171533	0.684154	0.889941	0.842957	F5
0	1.30475	1.2584	0.602043	0.814323	0.989376	0.857348	0.826014	0.440377	TNC
0	0.14147	0.347579	0.3303	0.283286	0.84333	0.828511	1.23803	1.30116	NEGR1
0	1.1311	1.00808	0.702124	1.24182	1.03062	0.934424	1.3011	0.773846	AKR1C2
0	-0.400392	-0.777721	-1.30049	-1.02089	-0.801591	-0.766834	-0.687749	-1.03396	EPPK1
0	0.006958	-0.0522857	0.165722	0.110791	0.463554	1.00057	0.958097	1.24734	HLA-J
0	0.383014	0.681943	0.730318	1.14319	1.16455	1.26195	1.2641	1.29733	ZNF512
0	0.482978	0.899628	0.858927	1.17107	1.27446	1.26425	1.13835	1.2956	HLA-DQB2
0	1.27635	0.989107	0.813456	1.0958	1.29514	1.06428	0.929649	0.839405	TEAD2
0	0.597022	0.232904	-0.697706	-0.362068	-0.112277	-0.589743	-0.449324	-0.561855	PDCD1LG2
0	1.26795	0.401329	0.712863	0.887765	0.347923	-0.025293	0.0847297	0.00122667	OLAH
0	-1.29315	-1.22333	-1.06189	-1.03012	-0.999329	-0.687144	-0.832302	-0.589339	SNTB1
0	-0.741452	-0.756804	-0.759786	-0.739209	-0.925042	-1.19641	-1.24612	-1.29294	PYGB
0	-0.69939	-0.87511	-1.29233	-1.11003	-1.18063	-0.723956	-0.749349	-1.13442	FABP5
0	0.131844	-0.00132233	-0.443639	-0.338864	-0.604729	-0.86787	-0.943279	-1.16014	C12orf5
0	1.25134	1.02957	1.29013	0.831249	0.602425	0.583184	0.306006	0.351566	HIST1H4L
0	-0.2544	-0.403878	-0.901691	-0.865424	-1.02133	-1.2273	-1.13114	-1.28993	FERMT1
0	0.182474	0.112349	0.383418	0.417241	0.760283	0.789631	1.28853	1.26387	HEPACAM2
0	0.942749	1.0121	0.752345	1.07385	1.14305	1.2884	1.06158	1.09906	SMPDL3B
0	0.79461	0.612613	0.0729463	0.200463	0.216023	-0.0335053	-0.487952	-0.490548	MFAP2
0	-0.018918	0.134118	0.361082	0.549736	0.75966	0.932963	1.11421	1.26557	HSPH1
0	-0.273059	0.00613767	0.063716	0.322793	0.469788	0.874534	0.846984	1.01093	OTTHUMG00000160511 // RP11-503N18.4
0	0.0517103	-0.096808	-1.07524	-0.595557	-0.625459	-1.02108	-1.23169	-0.878116	AFAP1L2
0	-0.788794	-0.76478	-1.28034	-1.07015	-1.06173	-1.12387	-1.1603	-1.11265	TOM1L2
0	-0.505531	-0.241874	-0.129863	0.129756	0.396926	0.774658	0.562466	0.565051	MB
0	1.28008	0.870527	0.0268127	0.382612	0.41825	0.0582013	0.732682	0.58921	CDH6
0	0.760683	1.01652	0.833323	1.17814	1.27999	1.16491	1.01713	1.07246	CHPT1
0	0.882627	1.15381	0.970348	1.07114	1.08278	1.08464	1.27973	1.22558	CASP7
0	-0.0783413	0.248215	0.584608	0.655163	0.769699	1.14357	1.20058	0.841691	OTTHUMG00000152676 // AC008074.4
0	0.026233	-0.422382	-0.865332	-0.857152	-0.911566	-1.16733	-1.15053	-1.25227	CCNE1
0	0.505192	0.709256	0.871993	0.966191	1.27749	1.2538	1.0792	1.25227	XAF1
0	-0.044082	-0.067612	-0.0772857	0.309571	0.423226	0.667946	0.927373	1.19847	UNC119B
0	-0.10116	-0.429196	-0.796752	-0.59011	-0.658072	-0.775416	-0.949956	-1.27543	TP53I3
0	1.14383	0.523568	0.435465	0.401364	0.044791	0.100748	-0.131421	-0.0881633	BIRC5
0	0.44634	0.640154	0.839462	0.853956	1.27431	0.935263	0.282984	0.750337	USP13
0	0.955648	1.12779	0.95137	0.856698	0.287971	-0.048646	-0.047555	-0.145887	DEFB1
0	0.94745	0.55205	0.484805	0.661752	0.318409	-0.027802	-0.135159	-0.326144	RAD51AP1
0	-0.217851	0.0364533	0.052109	0.252257	0.332701	0.756024	0.872862	1.05566	DZANK1
0	-0.340808	-0.312303	-0.538889	-0.521721	-0.930495	-0.975692	-1.14113	-1.27252	ETHE1
0	-0.057541	-0.0630607	0.307739	0.492513	0.597768	1.07649	1.03499	1.20885	SPATA6L
0	-0.0577203	-0.012956	0.0718277	0.575049	0.61144	1.12332	1.21269	1.08397	ZNF214
0	-0.537674	-0.272354	-0.798745	-0.666868	-0.814702	-0.987015	-1.16628	-1.26998	LGALSL
0	-0.399887	0.277981	0.33111	0.299682	0.629123	0.710512	0.867802	0.869011	AJAP1
0	0.714052	0.322252	-0.190522	-0.297316	-0.242312	-0.236228	-0.39237	-0.554397	HEPHL1
0	0.034876	0.136182	0.211517	0.314903	0.531768	0.795989	1.16585	1.26842	IFT46
0	0.961529	1.26711	1.2679	1.14534	0.983098	1.02106	1.06681	0.879474	BID
0	0.441284	0.587804	0.188932	0.720644	0.759929	0.899371	1.00707	1.26724	ABI2
0	0.647123	0.96896	1.26722	1.00285	0.843419	0.725626	0.509201	0.661899	DNAJB11
0	0.224556	0.100794	-0.462041	-0.000277	0.149611	0.415443	0.540527	0.804057	SMAP2
0	0.727632	0.916608	0.340142	0.934096	0.934963	1.08429	1.21435	1.26599	SLC2A12
0	-0.408053	0.180842	-0.076847	0.102448	-0.376119	-0.359207	-1.0851	-1.0318	UCA1
0	0.930888	0.316989	0.358971	0.0812577	0.034026	-0.0446517	-0.334463	-0.213572	IQGAP3
0	-0.408706	-0.0128917	-0.208063	0.041164	0.0771493	0.665489	0.637879	0.856461	APOL4
0	-0.298681	-0.542901	-1.26507	-0.546417	-0.329938	-0.441784	-0.471917	-0.439156	PPP1R16B
0	0.327982	0.408651	1.11813	0.686445	0.269787	0.226319	-0.146802	-0.128577	RNU5E-1
0	0.041508	0.284038	0.310587	0.478257	0.841964	1.26491	0.811088	0.92681	TNS1
0	0.069163	0.0665857	-1.06103	-0.554678	-0.723344	-0.255397	-0.256545	0.202441	PLTP
0	-0.511437	-0.615632	-0.920851	-0.833654	-0.957755	-0.981972	-1.13795	-1.26253	S100A16
0	-0.867906	-0.91945	-1.26214	-0.90398	-0.746932	-0.654317	-0.724583	-0.226055	NR4A1
0	0.977778	0.591155	1.25922	0.757498	0.571266	0.349705	1.11611	0.482353	SPINK1
0	1.01777	0.960181	0.99194	1.1175	1.2544	1.18503	1.25853	1.25041	SP100
0	-0.0600267	0.0117683	0.233921	0.730502	1.11068	1.19814	1.01037	1.12346	HLA-DPB1
0	1.16607	1.22976	1.25778	1.16375	1.05101	1.12027	0.821454	0.939758	DHRS3
0	-0.148411	-0.574571	-1.25545	-0.936086	-0.604589	-0.553498	-0.66738	-0.488661	TIMP3
0	0.213922	0.417648	0.516461	0.816395	1.11575	1.02858	1.25486	1.00795	GPC3
0	-0.428399	-0.765323	-1.10942	-0.87592	-1.04547	-1.01731	-1.09163	-1.25444	NAGS
0	-0.780057	-1.08525	-1.25388	-0.507968	-0.444673	-0.458685	-0.617994	-0.962496	MIR21
0	0.304023	0.990846	0.768837	1.25315	1.19535	1.10956	1.13958	0.93895	NPL
0	-0.0557663	-0.195064	-0.435295	-0.296653	-0.0377543	0.501485	0.761571	0.81714	C6orf52
0	-0.363813	-0.554908	-0.795893	-0.836048	-1.10641	-1.06889	-1.12491	-1.25132	TXNDC17
0	-0.70026	-0.749353	-1.16696	-0.913364	-0.993321	-1.20282	-1.22738	-1.25104	TMEM79
0	-0.0438343	-0.076337	0.070243	0.432991	0.554162	1.05459	1.13196	1.17459	KCNH3
0	-0.308766	-0.488159	-0.69609	-0.767136	-0.784067	-0.884948	-1.19751	-1.24867	MTHFD1L
0	0.101338	0.248806	0.550465	0.469734	0.650978	0.964289	1.12086	1.24842	WFDC6
0	0.795153	0.990454	0.73443	0.738614	0.924155	1.14601	1.0711	1.24798	EFCAB4B
0	0.866727	1.24768	0.95911	1.18116	0.799969	0.422298	0.521561	0.434921	AKR1B10
0	1.04048	0.843709	1.2471	0.767484	0.570768	0.317937	0.229615	0.513778	HIST1H4D
0	-0.157123	-0.461514	-1.2469	-0.972905	-0.861706	-1.03468	-1.20365	-1.08778	RTKN
0	-0.828699	-0.817623	-1.19866	-1.20392	-1.23684	-0.920917	-1.08355	-1.24613	ADAMTSL4
0	0.0957183	0.334147	0.0298727	0.354052	0.577293	0.715387	0.802509	1.24539	IQCE
0	0.20416	0.175187	-0.076794	0.354137	0.476465	0.734003	0.961341	1.16818	FOCAD
0	0.576357	0.589135	0.758785	0.899112	1.00924	1.17278	1.24422	1.20107	MAGEF1
0	1.14549	0.674948	0.524202	0.434989	0.0585637	0.000183667	-0.034124	-0.0985347	SPC24
0	-0.0619053	0.0456437	0.319379	0.415807	0.463394	0.935934	1.12845	1.18112	C1orf228
0	0.826029	0.933269	0.912707	1.10203	1.16137	1.1277	1.13311	1.24189	ATP9A
0	0.635478	0.480813	0.300626	0.655939	0.880027	1.00799	1.00764	1.24134	GSDMB
0	-0.190687	-0.145939	0.315939	0.169716	0.361217	0.649229	0.730943	1.04945	C2orf62
0	0.339827	0.716869	0.530303	0.873104	1.17744	1.23985	0.958031	0.879529	DLL1
0	-0.677897	-0.397118	-0.487882	-0.164915	-0.041677	-0.0434953	0.234494	0.561161	DEGS2
0	0.821676	0.618154	0.554862	0.89061	1.10157	0.919666	0.998052	1.23889	MX1
0	0.525108	0.643504	0.662499	1.05928	0.956561	1.23833	0.696436	0.921062	DHRS13
0	-0.181633	-0.019525	0.140398	0.281699	0.313705	0.554339	1.05663	0.735215	LOC100129534
0	-0.528839	-0.605275	-1.17643	-0.859855	-1.05273	-1.18863	-1.12906	-1.23825	ZNF812
0	-0.078338	-0.180224	-0.0238337	0.125455	0.339383	0.55053	0.830929	1.05768	CDKL1
0	0.0950197	0.00671133	0.108991	0.427243	0.671939	0.836537	1.04956	1.23719	ARMC9
0	0.372587	0.0929583	-0.136103	-0.346785	-0.864451	-0.589986	-0.661909	-0.828515	CDCA7
0	-0.288349	-0.628449	-1.23684	-0.492964	-0.579946	-0.325937	-0.409294	-0.131998	TMEM238
0	0.0397233	-0.218353	-0.882193	0.354267	0.1935	-0.203613	-0.57292	-0.375047	SNORD78
0	-0.0923093	-0.371475	-0.9561	0.279824	-0.0221583	-0.139182	-0.910916	-0.570195	SNORD37
0	0.631444	0.477029	0.0408377	0.272041	0.157403	0.860662	0.926241	1.23537	STAP1
0	0.788124	1.23529	0.578681	1.02995	1.12643	1.15217	0.887187	0.714814	ANGPT1
0	0.37224	0.707914	0.668305	0.875743	1.06666	1.07925	0.951373	1.23406	EVA1C
0	-0.044414	0.0975497	-0.402128	0.00203933	0.132469	0.291926	0.340639	0.831631	SSBP4
0	-0.971082	-0.945769	-1.11994	-0.947214	-1.05044	-0.777518	-1.23354	-1.2019	VLDLR
0	0.120059	-0.295417	-0.69035	-0.584073	-0.669471	-0.480527	0.0542603	0.542962	SNORD115-39
0	0.254208	0.280409	0.393876	0.562494	0.72066	0.952566	1.12804	1.23325	ODF2
0	1.1343	1.04394	1.23236	0.990496	0.732134	0.589397	0.585389	0.201883	CDC25B
0	0.211606	-0.00404467	0.307801	0.450598	0.510849	0.795005	1.11236	1.22822	CDKN2B-AS1
0	0.799374	1.0852	1.23204	1.02821	0.90397	0.590458	0.415876	0.62223	SDF2L1
0	0.797185	0.447594	1.20922	0.664827	0.231209	0.0921983	-0.0218437	0.01073	RNASE7
0	0.819965	0.311434	0.523861	0.906635	0.938489	1.15982	1.2306	1.13561	IFI44
0	0.903706	1.22849	0.645824	0.900796	0.753834	0.410404	0.450794	0.348217	FAM198B
0	-0.0553957	-0.072254	0.0389873	0.204809	0.263982	0.891048	1.15535	1.04844	HCG14
0	0.69741	0.128568	-0.074769	0.22429	-0.258915	-0.362659	-0.444333	-0.528232	SH3TC2
0	-0.371352	-0.092917	0.31758	0.225703	0.34556	0.405145	0.566143	0.853459	KIF19
0	1.14493	0.952679	1.03527	0.439999	0.126041	0.211692	0.319041	-0.0796563	ATP6V0D2
0	-0.0505647	0.104565	0.076141	0.323988	0.554465	0.828666	0.9356	1.17389	TTLL5
0	-0.0863693	-0.284742	-0.909181	-0.325438	-0.338252	-0.000291667	0.147179	0.314761	ENPP4
0	0.734127	0.991547	1.22357	0.948867	0.83544	0.682753	0.506843	0.59261	HSPA5
0	0.692662	1.0639	1.02139	1.22224	1.22127	1.21177	1.04246	0.96459	RHOBTB3
0	0.58122	0.572609	0.469939	0.552822	0.867496	1.22215	1.03907	1.15754	FBLN5
0	1.22158	1.18363	0.858303	1.03081	0.990453	1.08386	0.942993	0.9813	RDH10
0	0.0980747	-0.148295	0.109517	0.134334	0.267298	0.812015	0.951165	1.07237	TNNT3
0	0.634832	0.299731	0.00324	-0.0112467	-0.271551	-0.400465	-0.558524	-0.585806	MCM5
0	0.978307	0.570917	0.165196	0.373914	0.352696	0.0940697	-0.242237	-0.0955563	ASF1B
0	-0.676374	-0.86223	-1.14156	-1.00486	-1.21981	-0.914416	-0.783204	-0.676891	OSBPL6
0	-0.532243	-0.569496	-1.13675	-0.729984	-0.820431	-1.2197	-0.878938	-0.807095	MIR222
0	0.189274	0.484672	0.442487	0.698657	1.13948	1.21887	1.12938	1.11833	CPAMD8
0	-0.967467	-0.91916	-1.14875	-0.987623	-1.21864	-1.09059	-1.17962	-1.04103	BLNK
0	0.398836	0.757486	0.722558	1.01205	1.21775	1.18004	0.893063	0.899288	HECTD2
0	0.479704	0.0615933	-0.066066	-0.150719	-0.532297	-0.737909	-0.679871	-0.616123	WDR76
0	0.252573	0.682474	0.682899	0.846018	1.1392	1.02532	1.06191	1.21723	PLEKHA6
0	0.178834	0.267506	0.147161	0.530978	0.689158	0.74606	0.93619	1.21631	WNT9A
0	0.196375	0.301534	0.10018	0.571821	1.11316	1.21624	0.781153	0.930729	OTTHUMG00000170972 // RP11-33N16.2
0	-0.521774	-0.435767	-1.06679	-0.827978	-0.900465	-1.06704	-1.18394	-1.21621	SLC27A4
0	-0.503906	-0.41561	-0.140291	0.165723	0.405597	0.470913	0.622452	0.710948	RIIAD1
0	0.25365	0.196753	0.381521	0.228922	0.622227	0.792821	0.938496	1.21484	IGSF10
0	-0.096305	-0.475534	-0.835053	-0.408666	-0.497962	-0.803294	-0.847513	-1.21426	EMR2
0	-0.747392	-0.809624	-1.21381	-0.785787	-0.977635	-0.814237	-1.09241	-1.14461	GRHL1
0	-0.407965	-0.554055	-1.09861	-0.951747	-1.15303	-1.2135	-1.20062	-1.07193	ATP6V0A1
0	-0.623664	-0.626199	-0.948946	-0.869076	-0.971197	-1.09549	-1.09686	-1.21251	LAD1
0	0.476691	0.74643	0.837153	0.906682	1.00352	1.15047	0.898992	1.21249	LOC727896
0	0.119159	0.29747	0.395703	0.675987	0.889291	1.16558	0.918909	1.21179	MDM1
0	0.291605	0.45505	0.633891	0.933856	1.09953	1.12318	1.08956	1.21161	PSIP1
0	0.741769	1.01475	0.70223	0.880511	1.21043	0.882621	0.87466	0.937459	TCN2
0	-0.208197	-0.247544	-0.0530003	0.218094	0.477795	0.634517	0.597554	0.962348	C3orf67
0	0.85149	1.20972	1.17359	1.15502	1.12617	0.997218	0.730335	1.08753	CDK2AP2
0	-0.994245	-0.857346	-1.20919	-0.657369	-0.470898	-0.344447	-0.0440343	-0.209383	CPA4
0	0.519094	0.17529	0.569537	0.903662	1.00845	1.209	0.904391	0.588399	ANKRD36B
0	0.138783	0.229825	0.117329	0.146147	0.660945	0.80369	1.20789	0.970885	PLEKHB1
0	-0.318695	-0.217909	0.0623333	-0.0491287	0.461456	0.507159	0.627174	0.889091	CDKL3
0	0.603266	0.919017	1.20773	0.843559	0.544645	0.200312	0.229617	0.357483	ZNF165
0	0.455933	0.446707	0.318045	0.72304	0.802654	0.945353	0.930722	1.20746	USP11
0	0.371193	0.434818	0.518828	0.623842	0.819259	0.962827	1.17074	1.2063	UFC1
0	0.389021	0.523871	0.0909647	1.12279	1.09001	1.20623	0.94333	1.18081	SNORD123
0	0.786632	0.411019	-0.002084	0.573108	0.543308	0.734627	1.08385	1.2041	OTTHUMG00000015401 // RP11-367G18.1
0	-0.44708	-0.953689	-1.20612	-0.843062	-1.01604	-1.07056	-0.926794	-0.780539	BCAS1
0	-0.532594	-0.315973	-0.531484	-0.423762	-0.722788	-0.813562	-1.09005	-1.20575	NMU
0	-0.340215	-0.759696	-0.179344	-0.447218	-0.690902	-1.20531	-0.828806	-1.00995	MAP2
0	0.37707	0.370293	0.570872	0.740743	0.707597	1.05587	1.12748	1.20399	FAIM
0	1.20289	0.997967	0.534895	0.995763	1.00871	0.851768	0.717319	0.383627	IKBKE
0	-0.16044	-0.258933	-0.076605	0.15999	0.4245	0.482322	0.728568	0.943257	GCC2
0	0.0126893	-0.115888	-0.24898	0.115818	0.390813	0.587795	0.50957	0.952753	RUVBL2
0	-0.700238	-0.282744	-0.762377	-0.959964	-0.686558	-0.927019	-1.0131	-1.20146	ANO4
0	-0.655187	-0.990416	-1.20114	-0.684737	-0.43655	-0.331294	-0.548589	-0.264208	MIR221
0	-0.192018	0.277072	0.225099	0.610443	0.853969	0.946743	1.00892	0.98396	SSBP2
0	-0.605354	-0.671832	-1.13451	-1.12746	-1.07789	-0.827416	-1.1999	-1.18766	PORCN
0	-0.200463	0.102385	0.133823	0.301831	0.525784	0.631736	0.781894	0.998837	WDR92
0	-0.0830533	0.0164317	0.232698	0.279926	0.454942	0.815675	0.900995	1.11622	GAS8
0	-0.231898	-0.4055	-0.829621	-0.788613	-0.834011	-0.976068	-1.09089	-1.19897	DNAJB5
0	-0.133604	-0.119153	-0.165073	0.277107	0.500591	0.691501	0.996167	1.03339	IFT74
0	0.642882	1.03034	0.795834	1.10208	1.19711	1.06157	0.894556	0.643648	HAPLN3
0	-0.670293	-0.91103	-1.1971	-0.706399	-0.552461	-0.635116	-0.634153	-0.324235	SLC4A11
0	-0.170642	0.0334863	0.299233	0.270676	0.43911	0.646702	0.93178	1.02602	CCDC13
0	-0.567643	-0.617193	-1.19664	-1.10806	-1.17602	-0.772183	-1.06942	-0.926899	CA12
0	-0.052477	0.190564	0.0651577	0.154137	0.53345	1.09746	1.14402	0.586514	OLFM4
0	0.246294	0.222187	0.231237	0.245573	0.399797	0.556955	0.895402	1.19629	SMPD3
0	-0.140236	-0.257698	-1.0454	-0.458546	-0.534348	-0.731188	-1.19588	-0.922765	POLH
0	-0.661252	-0.781643	-1.05547	-1.05043	-1.11241	-0.971878	-1.19562	-1.10048	ARHGAP27
0	0.0116197	0.0599753	0.232138	0.361344	0.656319	0.923575	0.812798	1.19524	ZFAND4
0	0.422545	0.425266	0.29207	0.503725	0.528274	0.793656	1.1945	1.00452	DTNA
0	0.09905	0.42441	0.332191	-0.072077	0.239206	0.363055	0.789638	1.12189	OTTHUMG00000166465 // RP11-428C19.5
0	-0.41168	-0.542263	-0.858403	-0.864713	-0.943987	-0.84918	-0.958523	-1.19246	F3
0	-0.405908	-0.668779	-1.09829	-0.882802	-0.998664	-1.03627	-1.16378	-1.19244	DUS2L
0	0.123225	-0.217485	-0.671901	-0.357407	-0.302714	-0.4077	0.02617	0.520475	SNORD115-17
0	0.65855	1.19197	0.962377	1.03944	1.11798	0.878815	0.878439	0.844738	FBXO32
0	-0.023651	-0.12768	-0.483125	-0.695163	-0.851633	-1.04318	-0.942985	-1.1918	FBN2
0	0.669937	1.05619	1.09506	1.04406	0.950798	1.04829	1.19158	1.15116	SEC24D
0	0.914443	1.07518	1.19112	1.05426	0.993867	0.84776	0.815377	0.92426	CALR
0	-0.0650803	-0.285292	0.105094	0.221355	0.52521	0.55037	0.690005	0.905489	LOC100506901
0	0.323498	0.408802	0.317077	0.607565	0.644909	0.93555	1.11736	1.19071	LAP3
0	0.185288	-0.196557	-0.699159	-0.484518	-0.613882	-0.535548	0.121972	0.491175	SNORD115-44
0	0.991169	0.884685	0.774623	0.450664	0.403722	0.00819367	0.0423467	-0.19592	IRAK2
0	0.321858	0.615971	0.570081	0.492661	0.542341	0.861358	1.08614	1.18701	IGFBP7
0	0.797616	0.222979	0.264419	0.0772067	0.0925543	-0.150925	-0.216234	-0.388496	BLM
0	0.35974	-0.0254177	-0.171038	-0.423059	-0.587018	-0.825608	-0.739263	-0.752363	SPHK1
0	-0.614819	-0.721679	-0.536516	-0.47041	-0.318067	0.098595	0.2121	0.463474	LOC100130987
0	0.763736	0.883794	0.650023	0.960718	1.18493	0.966395	0.820631	1.06817	CIITA
0	-0.747815	-0.746712	-1.18358	-0.841902	-0.949041	-0.929172	-0.99163	-0.868567	FAM63A
0	0.233344	0.98186	0.995977	1.18348	1.18143	1.10081	0.982022	1.11671	THRB
0	-0.17563	-0.139604	-0.150491	0.108513	0.306565	0.53253	0.608951	1.00754	LRRC73
0	0.00198267	0.13162	0.197803	0.452461	0.565378	0.711021	0.904215	1.18291	TEKT4
0	-0.417064	-0.44791	-0.579021	-0.537873	-0.735369	-0.864444	-1.0682	-1.18193	IGF2BP3
0	0.235299	0.47568	0.656252	1.1139	1.18143	0.905465	0.924368	1.03006	SPOCK3
0	0.840242	0.609688	0.54226	0.777091	0.565441	0.744152	1.18031	1.15594	CTNNAL1
0	-0.707038	-0.679591	-0.146473	-0.570837	-0.720248	-0.681641	-1.17997	-1.00032	TRIB3
0	-0.00874933	0.008452	0.420339	0.280023	0.294403	0.920295	1.02452	1.17007	SAPCD1-AS1
0	0.681288	0.907445	0.69121	1.06925	1.17127	0.875986	0.942579	1.17865	DAGLA
0	0.33599	-0.228518	-0.435377	-0.398838	-0.683356	-0.840583	-0.820619	-0.686442	CDC25A
0	1.00676	1.17629	0.916958	0.936646	0.852487	0.636702	0.456105	0.30435	PLAUR
0	-0.0112263	-0.03189	-0.0351357	-0.255458	-0.570621	-0.61575	-0.983352	-1.17626	GPCPD1
0	0.456538	0.421883	0.465036	0.746002	0.921989	1.08565	1.17606	1.14019	IFT52
0	-0.262047	0.00267267	-0.0391713	-0.506915	-1.15945	-0.87538	-1.04067	-1.17316	OTTHUMG00000175982 // RP11-283C24.1
0	0.598152	0.568597	0.44117	0.355738	-0.0399033	-0.29706	-0.560724	-0.577425	SRPX
0	-0.387117	-0.32892	0.0268293	-0.03425	0.195973	0.56618	0.788193	0.765539	LMLN-AS1
0	0.527501	0.739306	0.669304	0.995026	0.957398	1.07656	1.17398	1.1539	CREBL2
0	0.014049	0.0389597	-0.0974667	0.30584	0.415784	0.639962	1.04068	1.07581	FAM104B
0	0.508986	0.601611	0.544778	0.769931	0.978951	1.05196	1.13109	1.17315	CNN3
0	0.0852473	-0.067386	0.394011	0.257561	0.348561	0.798174	1.10356	1.05424	OXTR
0	0.679513	0.903952	0.393875	0.710138	1.06164	1.16982	1.10252	0.913131	WNT4
0	-0.139562	-0.176983	-0.258412	-0.050983	0.193128	0.393155	0.691327	0.910951	C2CD2L
0	-0.070964	0.0361677	0.0213153	0.35374	0.503252	0.854101	1.00402	1.09806	ODF3B
0	0.0314037	-0.507306	-0.791894	-0.737535	-1.13727	-0.767022	-0.983357	-0.995705	MIG7
0	0.117192	-0.264732	-0.29891	-0.492894	-0.781277	-1.01803	-1.05146	-1.04482	SRXN1
0	0.370437	0.206678	-0.0834837	-0.111069	-0.368	-0.464189	-0.798187	-0.484725	OTUB2
0	-0.516713	-0.500383	-0.634767	-0.807443	-0.969953	-1.01708	-0.861377	-1.16851	SERPINB5
0	1.16588	0.658748	0.562916	0.690436	0.465703	0.485013	-0.00219833	0.137944	CCNB1
0	-0.110424	-0.12703	-0.487767	0.043587	0.0985783	0.519609	0.553788	0.679043	ZBED5-AS1
0	0.162943	0.035521	-0.582974	-0.379688	-0.019811	0.439975	0.547266	0.582857	CDH11
0	0.203433	0.416182	0.621564	0.654779	0.89443	1.02648	1.12373	1.16546	HSPA12A
0	-0.439401	-0.702174	-1.07152	-0.962543	-1.08735	-0.754036	-1.16512	-1.11291	FUT3
0	1.13573	1.00916	0.806262	0.72836	0.455536	0.291327	0.0753427	-0.0292603	PSTPIP2
0	0.510197	1.06511	1.05065	1.16428	0.940783	0.80202	0.772883	0.524543	CLCA2
0	-0.416853	-0.665728	-0.830841	-0.969559	-0.865275	-1.11626	-0.905302	-1.16399	PDE9A
0	-0.354295	0.00485367	0.086037	0.057997	0.187535	0.496105	0.759279	0.809386	TTLL10
0	1.1635	1.12056	0.754875	0.780199	0.679154	0.599458	0.252022	0.161209	ZNF648
0	-0.440636	-0.466774	-0.627957	-0.741179	-0.878752	-0.894948	-1.01033	-1.16347	SLC25A43
0	-0.177905	-0.526293	-0.438025	-0.16301	-0.00314833	0.449714	0.57374	0.636042	SCG3
0	-0.64402	-0.688332	-1.1614	-0.757787	-1.0436	-1.10894	-1.07528	-1.02841	NCRNA00185
0	-0.478373	-0.770102	-1.12403	-0.792563	-0.894994	-0.929866	-0.985344	-1.16111	TRIM6-TRIM34
0	0.192423	-0.0247913	0.076604	0.44635	0.590408	0.87494	0.991977	1.13542	SLC51B
0	-0.653231	-0.716639	-1.15968	-0.843908	-1.00653	-0.849124	-1.14416	-0.908705	IER2
0	-0.0374147	-0.0612427	0.123552	0.191324	0.380812	0.70091	0.84512	1.09808	CCDC78
0	-0.364958	-0.602832	-1.15863	-0.826885	-0.796493	-0.881176	-0.828988	-0.846556	LRSAM1
0	-0.495294	-0.830172	-1.0888	-0.660403	-0.54467	-0.457262	-0.270051	0.06861	MYH14
0	-0.076071	-0.047656	0.0812987	0.338801	0.949077	0.934191	1.08061	1.00983	CCDC181
0	-0.52189	-0.592832	-1.15579	-0.75767	-0.819105	-0.575997	-0.670617	-0.767194	KRT5
0	0.820617	0.911043	1.15557	0.94396	0.702671	0.473278	0.537265	0.422289	DPP4
0	0.186481	0.143458	0.256307	0.643471	0.993906	1.00565	0.752093	1.15495	CCDC34
0	-0.288793	-0.726387	-0.898093	-1.15452	-1.0954	-0.949148	-1.07492	-0.971171	IER3
0	0.824507	1.03917	0.623633	1.08035	1.15302	1.13265	1.00184	1.14585	MAN2B1
0	0.0234473	-0.0473143	-0.213334	0.102921	0.158021	0.459244	0.68356	0.939034	LINC00094
0	0.666847	0.606378	0.609354	0.835377	1.00205	1.15203	1.11949	1.00005	FAM171B
0	0.191302	0.132723	0.391563	0.231608	0.12526	-0.213512	-0.759997	-0.603859	SCARNA22
0	0.257398	0.114487	0.315798	0.409734	0.476954	0.74061	1.00769	1.15095	CXorf57
0	0.364328	0.587779	0.428585	0.7489	0.754338	0.91711	1.0033	1.15066	THAP10
0	-0.510849	-0.555435	-0.807364	-0.792074	-0.859961	-0.918428	-0.986536	-1.15065	SBDS
0	0.788981	1.01623	0.697652	0.899899	0.984675	1.14988	0.836221	0.403496	PLK2
0	0.147168	0.393718	0.147559	0.833135	0.719905	0.680964	1.02551	1.14874	PDIA3P
0	0.709488	0.123553	-0.301356	-0.10384	-0.351411	-0.37499	-0.43925	-0.40679	TLCD1
0	0.013366	0.174126	0.02219	0.411488	0.799576	1.00976	1.14821	1.12543	C16orf55
0	0.114111	-0.351749	-0.709034	-0.609027	-0.708039	-0.536276	0.0805513	0.438473	SNORD115-20
0	0.61137	0.0419593	-0.0182353	-0.0548873	0.0479307	-0.281806	-0.340902	-0.535369	ORC6
0	0.425169	0.504816	0.205185	0.737019	0.914727	1.08672	1.14669	1.06321	TLR5
0	-0.0736203	-0.193321	-0.186849	0.214732	0.386305	0.680088	0.734183	0.953273	DIXDC1
0	0.24857	0.454047	0.425273	0.41627	0.555997	0.877282	0.9466	1.14637	TRDMT1
0	0.079629	0.460354	0.676418	0.482506	0.456077	0.579596	0.919994	1.14603	RSAD2
0	-0.494031	-0.574019	-1.01666	-0.656095	-0.89014	-0.95377	-1.02752	-1.14573	SDCBP2
0	0.476871	0.788847	0.711051	0.897864	1.09856	1.13689	1.13546	1.14482	RALGAPA2
0	0.319445	0.420839	0.658087	0.653685	0.918313	0.911828	1.02415	1.14469	ZNF233
0	-0.502315	-0.909788	-0.917816	-1.00456	-0.953195	-1.14384	-1.08768	-1.04708	ADAP2
0	0.304993	0.473034	0.039763	0.733159	0.678435	0.750438	1.0998	1.14302	LOC100507336
0	-0.198685	-0.129929	-0.0588417	0.0142277	0.351047	0.583708	0.63898	0.943315	ANKMY1
0	-0.150909	-0.00993667	-0.00419533	0.0288943	0.149155	0.991055	0.526345	0.663939	P4HA1
0	1.00572	0.807315	0.315598	0.3815	0.302137	0.343645	-0.094073	-0.136237	ZC3H12A
0	-0.911546	-0.783659	-1.14113	-0.452277	-0.344746	-0.441681	-0.746382	-0.712927	SCNN1B
0	0.158445	0.181569	0.103618	0.452136	0.573799	0.941508	1.10135	1.14085	SMYD2
0	0.0395427	0.086831	0.230349	0.342892	0.460348	0.589993	0.85256	1.14078	CAP2
0	-0.163092	0.105331	0.364375	0.218293	0.484473	0.651657	0.625244	0.977466	ZC2HC1C
0	-0.318128	-0.673846	-0.441953	-0.67216	-0.687279	-0.716685	-1.14007	-0.94354	SNORD93
0	0.272541	0.555374	0.587135	0.881751	0.877267	1.10292	0.900727	1.13951	AHI1
0	-0.202354	-0.38776	-0.717085	-0.733592	-0.847899	-1.13936	-1.0107	-1.0414	MICALCL
0	0.444644	0.413483	0.324392	0.4778	0.56546	0.939721	1.13878	1.08804	DMD
0	-0.458965	0.0149297	-0.011689	0.391483	0.537424	0.667572	0.616825	0.679708	TSHZ2
0	-0.533473	-0.593743	-1.03379	-0.92633	-1.13672	-0.902647	-0.670607	-1.01321	SERPINB2
0	-0.177667	-0.038238	0.173733	0.135583	0.459114	0.70701	0.934813	0.958884	TRAF3IP1
0	0.351821	0.462519	-0.00930433	0.123469	-0.0745957	-0.339744	-0.443754	-0.673677	GM2A
0	0.238583	0.064531	0.273838	0.481564	0.746177	0.77221	1.13581	0.785548	CNTD1
0	-0.0189207	0.0804937	-0.115058	-0.191243	-0.806416	-0.820789	-0.886988	-1.05449	ELOVL6
0	0.481698	0.475582	0.214797	0.743775	0.846263	1.13445	0.743347	0.883735	IVNS1ABP
0	1.03556	0.658198	0.861873	0.833857	0.578425	0.430238	-0.0982637	-0.0275923	SGOL1
0	-0.326803	-0.463393	-0.885222	-0.788105	-0.927148	-1.03361	-1.13372	-1.11012	SHC1
0	0.232657	0.326415	0.498904	0.494631	0.641105	0.800226	0.879333	1.13208	SLC38A6
0	-0.614087	-0.543874	-1.13203	-0.713926	-0.753831	-0.640198	-0.740307	-0.630855	TMEM109
0	-0.676955	-0.869019	-1.132	-0.830126	-0.654751	-0.561203	-0.619205	-0.575442	SRSF5
0	-0.632534	-0.668317	-0.474003	-0.576778	-0.837336	-0.680383	-1.13147	-0.985881	GARS
0	-0.478957	-0.890875	-1.11953	-0.864961	-0.666951	-0.279031	-0.441424	0.0113113	NEIL1
0	-0.22121	0.022327	0.0715907	0.268735	0.301085	0.594029	0.611434	0.909596	DDO
0	-0.732103	-0.736122	-0.545729	-0.518929	-0.716217	-0.736817	-1.13068	-0.981087	SARS
0	-0.14436	-0.0474733	0.0746747	0.291358	0.391092	0.575665	0.780556	0.985745	NEK1
0	0.560592	0.371973	0.250557	0.113098	-0.171179	-0.214163	-0.553403	-0.568567	FLI1
0	0.789775	1.12888	0.721962	0.544029	0.388593	0.299808	0.17584	0.118987	TBXAS1
0	0.265683	0.648594	0.345222	0.102711	0.265367	-0.237915	-0.479908	-0.26098	ADAM19
0	0.0496573	-0.005417	-0.307937	0.131526	0.314418	0.666077	0.792332	0.818582	DZIP1L
0	1.12594	0.947954	0.677752	0.727295	0.653667	0.653651	0.605966	0.775342	CD99L2
0	-0.239403	-0.160144	0.499766	0.0393397	-0.183353	-0.106392	-0.461597	-0.626035	MTHFD2
0	-0.0620153	-0.215554	-0.114026	-0.28684	-0.662138	-0.903402	-1.12579	-0.649361	MERTK
0	-0.40969	-0.495763	-0.74663	-0.740497	-0.807716	-0.77976	-1.09671	-1.12468	PRSS8
0	0.550063	0.833488	0.744186	1.04296	1.09515	1.12463	1.05274	0.938473	FGFR2
0	0.55129	0.918498	1.07191	1.12358	1.09035	0.986717	0.988442	1.06979	CTSH
0	0.0510167	-0.242667	-0.79687	-0.693827	-0.925953	-1.01185	-0.958514	-1.07236	MSN
0	0.747291	0.897484	0.750943	0.622342	0.790138	1.06743	1.12255	1.08258	MYLK
0	0.287895	0.500861	0.496298	0.798195	0.971372	0.948889	0.891065	1.12222	DMXL2
0	-0.254002	-0.150285	-0.105263	0.113931	0.254375	0.555363	0.838974	0.86793	MPPED2
0	0.444437	0.650807	0.662603	0.85533	0.956697	1.11863	1.07706	1.05182	HLA-A
0	0.384989	0.503702	-0.165342	-0.0179127	-0.0559263	0.05515	-0.614904	-0.476492	ITGA5
0	0.207487	0.128241	0.193883	0.549078	0.700737	0.807407	0.791218	1.11775	SIX4
0	1.11765	1.11473	0.971459	0.650808	0.364576	0.434804	0.535271	0.713706	FADS1
0	-0.610632	-0.488321	-1.11649	-0.470418	-0.209245	-0.307116	-0.56806	-0.759013	KLK10
0	0.402302	0.514654	0.490279	0.754878	0.769221	1.00097	1.03103	1.11628	TSPAN3
0	0.55782	0.653646	0.732192	0.889375	1.02992	0.967477	1.11509	1.08486	ICK
0	0.0389767	0.205983	0.245036	0.155202	0.395833	0.772667	1.11422	1.02996	CDR1
0	-0.119747	-0.205677	-0.269693	-0.129873	-0.456653	-0.49584	-0.805777	-1.11378	SLC6A14
0	0.208373	-0.10167	-0.298341	-0.191541	-0.656285	-0.775106	-0.904771	-0.903475	KRT40
0	0.659973	1.11263	0.770732	0.951816	1.08718	0.951456	0.901616	0.63933	ITGB6
0	0.406221	0.481391	-0.0511563	0.55651	0.685859	0.557822	1.06116	0.875055	CHST4
0	1.06618	1.11206	0.792993	0.975717	0.978897	0.940957	0.764833	0.672897	TNFSF10
0	-1.11183	-0.704013	-0.68744	-0.922657	-1.00367	-0.993192	-0.911319	-1.09784	SNX31
0	-0.0740947	0.0355147	-0.19915	0.137341	0.200613	0.476285	0.911235	0.809618	IDNK
0	0.242822	0.663538	0.759673	1.11019	0.989687	0.744645	0.878333	0.481388	GSTA4
0	0.706118	0.887281	0.623808	0.85185	1.10992	1.05678	0.95807	1.09401	PRICKLE2
0	-0.444622	-0.563591	-0.568229	-0.152873	0.00372133	0.336448	0.46645	0.541466	IQCB1
0	-0.155174	0.016592	0.189345	0.313352	0.300601	0.70313	0.813428	0.954146	LRTOMT
0	0.0305193	0.251487	0.143029	0.407973	0.539922	0.751963	0.874722	1.10854	C11orf49
0	0.151538	0.539378	0.292637	0.274072	0.615601	0.607237	0.728048	1.10844	HEY2
0	1.10743	1.08253	1.05353	0.899398	0.743502	0.594474	0.408598	0.0325343	HELLS
0	-0.511979	-0.720994	-0.862954	-0.661312	-0.811737	-0.84704	-1.01875	-1.10717	FCHO2
0	0.128753	-0.283308	-0.631021	-0.498107	-0.403171	-0.40872	0.0525323	0.47568	SNORD115-1
0	0.243478	0.272235	0.139789	0.348373	0.489666	0.769585	0.908028	1.10631	SFXN3
0	0.219101	0.253418	0.577412	0.845966	0.990177	1.06934	1.06864	1.10495	DYX1C1-CCPG1
0	-0.266287	-0.429055	-0.754268	-0.54182	-1.05437	-1.09311	-1.10483	-0.871527	SRPX2
0	0.651972	0.898032	1.09714	1.10465	0.636527	0.532664	0.448798	0.0689767	LOC100292922
0	0.080663	0.213565	-0.0102957	-0.0974883	-0.0740507	-0.469768	-0.758738	-0.891075	NOTCH1
0	-0.880417	-0.724443	-0.402687	-0.658612	-0.763886	-0.661769	-1.10452	-0.960246	PCK2
0	-0.249274	-0.075065	0.170964	0.189402	0.328594	0.56106	0.547087	0.854708	DFNB31
0	0.470952	0.225989	0.285307	0.452976	0.482299	0.892436	0.936262	1.10388	BBIP1
0	1.07455	1.00156	1.10344	0.75629	0.661814	0.452322	0.123949	0.102071	CKS2
0	-0.188611	0.0955007	0.0607977	-0.018247	0.269491	0.383198	0.69121	0.913505	FSIP1
0	0.00228133	0.0373527	-0.0116163	0.425032	0.731528	1.07155	0.72726	1.09011	HLA-DPB2
0	1.10147	1.03185	0.909859	0.824476	0.734432	0.486683	0.490457	0.551454	FCGBP
0	-0.472929	-0.203458	-0.240821	-0.425659	-0.451927	-0.601476	-0.714153	-1.10126	FAT2
0	-0.430664	-0.573701	-0.934347	-0.751832	-0.751192	-0.944389	-0.986284	-1.1012	FAM83H
0	0.939805	1.10113	0.664067	0.88757	0.697525	0.563965	0.317044	0.309984	NRARP
0	0.440122	0.41624	0.407403	0.752236	1.01565	0.857358	0.869614	1.10023	EXTL2
0	-0.15524	0.000846667	-0.186437	-0.549807	-1.09852	-0.865953	-0.982433	-0.97452	SCD
0	0.362789	0.154008	-0.104056	-0.26587	-0.441659	-0.435659	-0.300496	-0.736005	ZNF367
0	0.485587	0.207006	0.419546	0.772012	1.09778	0.965352	0.804941	0.821502	DSEL
0	-0.313899	-0.554126	-0.422211	-0.671215	0.055599	0.202931	0.384988	0.425219	CST6
0	1.01159	1.09626	0.959449	0.85682	0.570315	0.361739	0.38452	0.451157	G6PD
0	-0.645332	-0.730605	-0.545913	-0.49134	-0.338713	0.00861833	0.235007	0.365464	FAM228B
0	-0.887767	-0.89228	-1.09602	-0.803573	-0.7321	-0.336378	-0.216369	-0.0667113	RAET1E
0	0.172343	0.424991	0.594016	0.6865	1.03204	1.09595	0.711571	0.98397	CCDC171
0	-0.388877	-0.565401	-0.953421	-0.878121	-0.960976	-1.04787	-0.87814	-1.09528	GTPBP4
0	-0.643959	-0.704673	-1.09488	-0.690631	-0.782526	-0.811029	-0.834079	-0.935551	DGKA
0	-0.456078	-0.392454	-0.747757	-0.650691	-0.838987	-0.88077	-0.992334	-1.09455	AVPI1
0	1.09447	0.839056	0.603172	0.731895	0.598933	0.338574	0.230529	0.0695427	ATAD2
0	0.702934	0.643586	0.410512	0.72895	0.896502	0.822114	0.871297	1.09432	CREB3L4
0	0.742541	0.838022	0.748912	0.990005	0.951112	0.858526	0.967302	1.09267	GSR
0	0.792119	0.884454	0.573774	0.964845	1.09197	1.04431	0.834751	0.745786	CHD3
0	0.509126	0.565512	0.604342	0.754421	0.765235	1.0916	0.850621	0.631627	SRD5A3
0	0.35927	0.519667	0.321772	0.708559	0.962634	0.955407	1.06138	1.09102	FMO5
0	0.033059	-0.424212	-0.821853	-0.259754	-0.667496	-0.6211	-0.870701	-1.0568	SNORD4B
0	-0.073522	-0.333229	-0.983457	-0.523531	-0.882138	-0.862152	-0.625346	-1.08976	MIR383
0	-0.140643	0.0758937	0.150346	0.151347	0.240702	0.726109	0.783443	0.949019	RNF32
0	-0.229733	-0.39041	-0.658406	-0.658996	-0.957205	-1.08942	-0.996243	-0.973427	FOLR3
0	0.693966	0.341376	0.09081	0.122658	-0.123596	-0.225043	-0.394836	-0.306726	UHRF1
0	-0.581496	-0.577405	-1.08844	-0.833167	-0.867292	-0.769525	-0.820271	-0.620066	MTSS1
0	-0.346162	0.185809	0.233398	0.369219	0.296433	0.490787	0.568633	0.740903	THNSL1
0	-0.239827	-0.251363	-0.816747	-0.700037	-0.867083	-0.935843	-1.05922	-1.08684	SFN
0	-0.35179	-0.688717	-0.969515	-0.778323	-0.97566	-0.963335	-0.946952	-1.08563	PCBP4
0	-0.684055	-0.791707	-0.733634	-0.354126	-0.210842	0.293848	0.150916	0.292355	TMEM254
0	0.760233	0.609228	-0.232833	0.346549	0.400305	0.01334	0.44875	0.85238	ALDH3A1
0	0.15638	-0.0656747	-0.0681363	0.151591	0.4138	0.895449	0.771392	1.01649	CCDC39-AS1
0	-0.442403	-0.5006	-0.871868	-0.764301	-0.756572	-0.833415	-1.08452	-0.98498	KLHL18
0	0.59613	0.816206	0.759102	0.917926	0.939909	0.889314	0.859758	1.08434	MLEC
0	0.601628	0.242854	0.155743	0.0679487	-0.384595	0.0310417	-0.425351	-0.482605	ATAD5
0	0.244921	0.000835333	0.071839	0.350012	0.646701	0.737533	0.810189	1.08263	STXBP4
0	0.272542	0.209695	0.241333	0.573519	0.490844	0.634654	0.889958	1.08098	FAM175A
0	-0.0279557	0.070091	-0.559007	-0.426116	-0.596467	-0.71762	-0.784858	-1.01037	THSD1
0	-0.309566	-0.466077	-0.716252	-0.6363	-0.764893	-0.938258	-0.852041	-1.0802	RAP1GDS1
0	-0.584465	-0.774084	-1.07981	-0.800819	-0.932174	-0.66867	-0.771335	-1.07935	CD99P1
0	-0.591837	-0.782169	-0.990067	-0.931023	-0.856943	-0.876964	-1.04155	-1.07948	RREB1
0	-0.353159	-0.473207	-0.572687	-0.471495	-0.628671	-0.582272	-0.821757	-1.07892	STK17B
0	-0.476144	0.112837	0.265415	0.129635	0.340776	0.504701	0.546065	0.602639	ATP2A3
0	-0.194483	0.300086	-0.0153443	0.460736	0.598159	0.73788	0.873957	0.884157	ZBTB7C
0	0.540847	0.599034	0.512123	0.738229	0.87517	0.901008	0.848221	1.07799	FARP1
0	-1.04343	-1.07678	-1.00177	-0.73486	-0.753788	-0.597353	-0.64247	-0.541704	TMEM9B-AS1
0	0.571653	0.768496	0.920067	1.07583	1.0247	0.9067	0.782737	0.744626	MAP3K5
0	-0.171204	-0.130613	0.0601087	0.123225	0.330619	0.600716	0.730219	0.904465	TULP3
0	-0.131004	0.122153	0.248164	0.371308	0.461993	0.749912	0.847896	0.944585	TTC40
0	-0.740844	-0.71565	-0.912124	-0.711473	-0.825789	-0.917931	-1.0148	-1.07447	DUSP16
0	-0.233637	-0.17627	0.184896	0.291071	0.627251	0.638532	0.609964	0.838978	PCM1
0	0.706205	0.774168	0.531637	0.898199	1.07232	1.0658	0.861423	0.901806	C1RL
0	-0.0425947	-0.571445	-0.762148	-0.736456	-0.911286	-0.899364	-0.945175	-1.07104	CAPRIN2
0	0.58364	0.559425	0.332505	1.02101	1.07061	0.974508	0.89347	1.04506	ZNF43
0	0.380871	0.52221	0.732821	0.84675	1.07053	0.988105	0.784748	0.916626	CEP120
0	1.07042	1.01517	0.788794	0.816122	0.668691	0.66571	0.787452	0.807079	ELOVL5
0	-0.405785	-0.300942	-0.328715	-0.420812	-0.69442	-0.685064	-0.872355	-1.06887	RAB38
0	-0.18995	-0.090894	-0.0250867	-0.145725	0.0818493	0.49265	0.607781	0.877397	KNDC1
0	-0.129363	-0.418367	-0.799362	-0.476832	-0.620353	-0.638843	-1.06708	-0.978812	PITPNC1
0	0.65795	1.00355	1.06699	0.981553	0.902307	0.891777	0.712827	0.62087	CPD
0	0.099647	-0.321706	-0.59485	-0.537407	-0.557099	-0.533218	-0.611982	-0.967291	B3GNT8
0	-0.084866	-0.0448407	-0.416379	0.0136	0.250909	0.650542	0.534755	0.568236	LOC100134229
0	-0.186302	-0.0159693	0.122521	0.013219	0.169359	0.494301	0.633474	0.880409	LOC286189
0	0.588818	0.323423	-0.160279	-0.199524	-0.477423	-0.343956	-0.161576	-0.334157	NRG1
0	0.758685	0.348403	0.369012	0.295177	0.172634	0.103244	-0.307065	-0.064642	ZWINT
0	0.577161	0.782398	0.685901	0.900768	0.969278	1.04188	1.06558	1.06357	HLA-C
0	0.999939	0.458619	0.504728	0.440637	0.377806	0.402791	-0.065508	0.224984	HIST1H2AE
0	0.416478	0.442498	0.266776	0.650879	0.929921	0.95369	0.921448	1.06449	MID1
0	-0.24708	-0.324091	-0.645643	-0.630906	-0.739218	-0.861809	-0.854079	-1.06445	AMOTL1
0	-0.523942	-0.521719	-0.366515	0.0693733	0.287255	0.276999	0.376873	0.5396	GALM
0	0.0546477	0.359543	0.261063	0.407362	0.583425	0.760749	0.782117	1.06327	C4B
0	-0.698303	-0.690407	-1.06303	-0.843627	-0.922964	-0.923208	-1.02087	-0.999498	GLTP
0	0.247619	0.575789	0.548084	0.870497	1.06279	1.01393	0.688228	0.524495	APOB
0	-0.383299	0.0508247	-0.300702	0.276138	0.212914	0.394057	0.679132	0.615473	TRIM55
0	-0.522246	-0.688501	-1.02356	-0.783431	-0.713936	-0.891313	-0.986842	-1.06183	KIF1C
0	0.35151	0.492719	0.507684	0.621442	0.641596	0.84169	0.798135	1.06171	ORAI2
0	-0.351041	-0.100766	-0.615113	-0.682507	-0.636437	-1.0374	-0.899566	-1.06169	THBS2
0	0.352491	0.881751	0.572735	0.719828	0.850793	1.05977	0.855028	0.826063	DUSP23
0	0.526116	0.686496	0.531698	0.809878	0.866561	0.826051	0.964268	1.05936	LIMS3
0	0.114334	0.140966	-0.283286	0.153225	0.276604	0.49071	0.693509	0.775073	DUSP14
0	-0.775242	-0.589618	-1.05835	-0.772878	-0.710979	-0.904184	-1.0409	-1.00668	DUOX1
0	-0.00861567	0.188703	0.472923	0.640823	0.521343	0.719973	0.843653	1.0479	LOC653513
0	-0.525774	-0.566008	-0.839216	-0.833161	-0.753993	-0.955799	-0.776167	-1.05608	TBKBP1
0	0.153081	0.427366	0.677785	0.519948	0.629986	0.701895	0.885366	1.056	SLC4A8
0	0.665877	0.551447	0.117312	0.00621967	0.0769253	-0.272335	-0.357895	-0.39012	HSD17B14
0	-0.0176217	0.137907	0.240959	0.445096	0.702512	0.819803	1.03814	0.999761	PODXL
0	-0.507718	-0.654628	-0.924455	-0.686977	-0.768227	-0.698662	-0.800458	-1.05405	SMAGP
0	0.810676	0.86933	1.05343	0.871256	0.720702	0.743983	0.76724	0.840682	ADORA2B
0	1.05303	0.684687	0.651953	0.628592	0.274026	0.374915	0.335708	0.267497	FBXO5
0	0.108864	0.283006	0.289841	0.562561	0.578899	0.853089	0.932401	1.05249	GTF2IRD2
0	-0.166659	-0.012931	-0.020999	0.134455	0.229254	0.636594	0.732441	0.885445	FAM174A
0	0.11486	0.455021	0.17801	0.583378	0.617498	0.743716	0.758128	1.05184	LOC100505794
0	0.41876	0.716605	0.564493	0.922391	1.051	0.990263	0.9412	1.04735	C14orf159
0	0.473108	0.569161	0.447434	0.705136	0.72916	0.906603	0.857516	1.05075	IRX3
0	-0.0581257	-0.495475	-0.578583	-0.522338	-0.738103	-0.783626	-0.721147	-1.05022	TAF1D
0	0.580133	0.443628	0.467131	0.698943	0.789543	0.986268	1.04934	1.00794	SRI
0	-0.25885	-0.498012	-1.04708	-0.81801	-1.023	-0.685232	-0.978186	-0.905823	FUT6
0	-0.297246	-0.219864	-0.37769	-0.448344	-0.823223	-0.76234	-0.671209	-1.0461	FGFBP1
0	0.081482	-0.0572713	-0.0524163	-0.328175	-0.700793	-0.605292	-0.963672	-0.924522	ME1
0	0.205973	0.0193567	-0.617646	-0.380549	-0.489565	-0.373783	-0.838671	-0.599881	SLC16A3
0	0.636846	0.576802	0.246055	0.272413	-0.00582167	-0.283609	-0.367935	-0.407184	POP1
0	-0.323915	-0.718387	-1.04397	-0.530666	-0.584963	-0.666486	-0.700626	-0.59204	SUOX
0	0.205177	0.249273	0.217815	0.401052	0.36982	0.662412	0.724164	1.04365	TMEM17
0	-0.549606	-0.463869	-1.04299	-0.615297	-0.949889	-1.00164	-0.934289	-1.03651	NIPAL1
0	0.211984	0.201138	0.72023	0.930914	0.997062	0.752822	0.976095	1.04243	LOC730101
0	0.552339	0.36711	0.238549	-0.23841	-0.459713	-0.22857	-0.489492	-0.391189	HIF1A-AS1
0	1.01156	0.856397	0.356148	0.912765	1.04089	0.745728	0.512852	0.464128	SCNN1G
0	0.618898	0.872217	0.562081	0.834579	0.897357	0.972857	0.976923	1.04084	EMC10
0	0.947278	1.02054	0.704593	1.04066	0.933749	0.849807	0.753338	0.560735	ADAMTS15
0	0.504651	1.04007	0.277019	0.778843	0.626776	0.581296	0.331896	0.0154643	LY6D
0	0.686514	0.595791	0.359532	0.789417	0.915451	1.03938	0.921798	0.764084	BDH2
0	-0.27786	-0.162083	-0.220464	-0.289294	-0.482184	-0.513568	-0.700022	-1.03861	ZNF883
0	0.342071	0.265698	-0.273834	-0.070564	-0.280313	-0.515966	-0.696515	-0.627306	BAK1
0	0.290044	0.0563687	0.518316	0.724005	0.878436	1.03836	0.993513	0.858	LINC00920
0	-0.264602	-0.245298	-0.460257	-0.551208	-0.946357	-0.691378	-1.03817	-1.00918	DUSP5
0	0.584248	0.600428	0.271794	0.802753	0.869051	1.03773	0.874461	1.00625	C2orf15
0	0.532091	1.03762	0.434442	0.659781	0.852061	0.802698	0.324842	0.531195	TLR4
0	-0.474501	-0.486027	-0.62251	-0.588624	-0.679332	-0.830984	-0.660766	-1.0375	TGFBR3L
0	0.198473	-0.226846	-0.838785	-0.380107	-0.425007	-0.5299	-0.557857	-0.711753	MOB3B
0	-0.601993	-0.721756	-0.961051	-0.797286	-0.782142	-0.912288	-1.03668	-0.874436	PLEKHM1
0	-0.508793	-0.604327	-0.97724	-0.818	-0.836053	-0.925513	-1.00051	-1.03643	JUP
0	0.342764	0.0845203	-0.465947	-0.418545	-0.454786	-0.534316	-0.693578	-0.569841	TSKU
0	0.89958	1.03499	0.733395	0.814993	0.801364	0.611946	0.60447	0.503603	SYNPO
0	0.960282	0.523935	0.563682	0.427439	-0.038056	-0.0734877	0.017844	0.0337683	DSCC1
0	0.824493	0.837601	1.03363	0.531761	0.538534	0.366344	0.355138	0.200266	TNFSF15
0	-0.365294	-0.246374	-0.228562	0.0452543	0.179754	0.355321	0.396053	0.667765	BBS2
0	-0.104468	-0.250978	-0.605045	-0.819524	-0.929347	-0.828933	-0.958145	-1.03294	KLF7
0	0.144286	0.282956	0.151837	-0.0757013	0.0752207	-0.146862	-0.442835	-0.749416	HSPG2
0	-0.325032	-0.167413	-0.805823	-0.687922	-0.594702	-0.69361	-1.03227	-1.0173	ZSWIM4
0	-0.458119	-0.505738	-0.737845	-0.75495	-0.870217	-0.836152	-1.03212	-0.991606	TGFA
0	0.400158	0.405971	0.609666	0.832852	0.874582	1.0309	0.898171	0.959427	ARSD
0	-0.127954	0.116701	0.246065	0.210791	0.261359	0.597971	0.902442	0.891994	PTGER2
0	0.519982	0.673166	0.298163	0.712803	0.86832	0.925911	1.03014	1.00628	NR2F2
0	-0.394795	0.0489283	0.0149787	0.374706	0.634379	0.503936	0.454123	0.308857	FOXQ1
0	0.999276	1.0289	0.675736	0.481358	0.153866	0.14443	0.268126	0.247271	TINAGL1
0	0.410765	0.521526	0.217396	0.4713	0.519295	1.02805	0.784878	0.903448	ITPR1
0	-0.369338	-0.386481	-0.168143	0.002249	0.148717	0.611461	0.421912	0.640783	POLI
0	0.107565	0.455924	0.426608	0.646293	0.788766	0.910238	0.763449	1.02662	CEP41
0	0.886501	0.522819	0.389045	0.701931	0.687189	0.821651	0.742846	1.02653	IRF9
0	-0.074011	0.361498	0.434118	0.222874	0.545694	0.668694	0.870193	0.952412	FAM81A
0	0.089636	-0.133623	-0.561581	-0.466909	-0.402986	-0.799506	-0.659958	-0.936387	ARMCX1
0	-0.0610977	-0.33694	-0.054555	0.127141	0.285269	0.493817	0.61974	0.688688	TSPYL4
0	0.58206	0.519787	0.335309	0.680326	0.692846	0.863238	0.956315	1.02543	MAGED2
0	-0.549467	-0.802311	-1.02457	-0.952771	-0.856181	-0.727904	-0.654341	-0.669094	FOXC1
0	-0.150319	0.160988	0.157808	0.377527	0.535145	0.704336	0.779269	0.873476	DDAH1
0	-0.0254497	0.652079	0.235828	0.310434	0.998077	0.785642	0.749118	0.515575	MXRA5
0	0.644426	0.765974	0.222885	0.198768	0.225318	0.027655	-0.215839	-0.256748	NR3C2
0	0.0133713	6.1e-05	-0.279103	0.0473207	0.284191	0.559864	0.743486	0.547354	C2orf74
0	0.661952	0.695396	0.249857	0.346547	0.253376	0.00359367	-0.326613	-0.14156	ZSCAN31
0	0.129725	0.222305	0.200942	0.430223	0.482977	0.716173	0.972712	1.02157	CCDC125
0	0.315277	0.493581	-0.0661313	0.014015	-0.124571	-0.184948	-0.527412	-0.374684	RHBDF2
0	-0.58343	-0.598431	-0.854791	-0.862341	-0.873732	-0.799386	-0.867298	-1.02086	PLEKHN1
0	0.088012	0.332549	0.171153	0.566581	0.647004	1.02059	0.792883	0.900298	ATP2C2
0	0.372101	0.668194	0.587711	0.849661	1.00895	1.02037	0.927783	1.00934	HLA-DMA
0	0.68956	0.672947	0.230225	0.610994	0.571011	0.620356	0.937136	1.01917	MAGED1
0	-0.440284	-0.394118	-0.369038	-0.175279	0.094734	0.261314	0.316855	0.578745	KDM1B
0	0.473946	0.279292	-0.108762	0.111232	-0.17492	-0.292219	-0.544394	-0.523081	MLKL
0	0.146839	0.386227	-0.0789293	0.338652	0.637206	0.617823	0.638976	0.93915	B9D2
0	-0.375648	-0.442862	-0.340104	-0.440704	-0.559772	-0.606984	-0.764131	-1.0176	TRAPPC6B
0	-0.304112	-0.372947	-0.611025	-0.724779	-0.700812	-0.726901	-0.995513	-1.01754	CAD
0	0.652495	0.853304	0.623525	1.01745	0.97979	0.728726	0.801125	0.953812	IVD
0	0.339453	0.540076	0.77527	0.788613	0.834849	0.940378	1.01738	0.973298	TTC3P1 // TTC3
0	0.399975	0.078438	0.237134	-0.217886	-0.386765	-0.477565	-0.569745	-0.61707	RBL1
0	0.744178	0.749975	0.528582	0.836735	0.829305	1.0164	0.962565	0.892828	XBP1
0	-0.718155	-0.594618	-1.01626	-0.511519	-0.422901	-0.343577	-0.491811	-0.415396	C1orf210
0	0.101925	0.510867	0.690838	0.596592	0.176113	0.104151	-0.156567	-0.325126	SERPINE2
0	0.500656	0.731359	0.739543	1.0156	1.00491	0.860029	0.824764	0.76544	FAM210B
0	-0.113146	0.45363	-0.33439	0.278478	0.353124	0.681091	0.296879	0.360302	HSD11B2
0	-0.407223	-0.38848	-1.01414	-0.694667	-0.718996	-0.577255	-0.918872	-0.604995	PHKA1
0	-0.204409	0.148742	0.117438	0.374138	0.485322	0.539083	0.482867	0.8097	STRBP
0	0.101608	0.073334	0.0225437	0.338309	0.465699	0.623208	0.775632	1.01408	ELL3
0	-0.33268	-0.264259	0.01641	0.0707973	0.0883633	0.308477	0.460974	0.681262	AGBL4
0	0.045033	0.0665787	-0.0954837	0.508636	0.634963	0.736369	0.87318	0.91818	SOX2
0	-0.623175	-0.806569	-1.01348	-0.68236	-0.700468	-0.612988	-0.734328	-0.472816	MAPK3
0	0.195809	-0.150108	-0.221833	-0.250554	-0.480796	-0.505722	-0.60974	-0.817672	MASTL
0	-0.178652	-0.499706	-0.413575	0.143354	0.513731	0.334655	-0.200396	-0.232123	MIR3942
0	-0.8207	-0.889426	-1.01332	-0.872857	-0.661931	-0.477308	-0.533856	-0.483616	SORBS2
0	0.039842	0.013336	0.0751683	0.348547	0.486266	0.656836	1.01176	0.919576	ZNF396
0	0.879983	0.870951	0.599166	1.01057	0.970957	0.976407	0.842009	0.930732	FLOT2
0	0.906488	1.00989	0.654728	0.877758	0.973368	0.901308	0.564885	0.453216	STS
0	-0.170962	-0.128414	-0.643903	-0.411743	-0.630501	-0.643928	-1.00977	-0.898296	EPHX3
0	-0.0338157	-0.185554	0.0205583	0.133901	0.25904	0.353749	0.548274	0.823295	ZMYND10-AS1
0	-0.459801	-0.765781	-0.811551	-0.792235	-0.922746	-0.792115	-1.00878	-0.980959	MACC1
0	0.903262	0.473162	0.349097	0.385183	0.190982	0.138874	-0.105028	-0.0557073	KPNA2
0	-0.681342	-0.809245	-1.00824	-0.759764	-0.713163	-0.729649	-0.933893	-0.743654	MIF4GD
0	-0.152101	0.201005	0.28302	0.48865	0.568651	0.83561	0.85574	0.810647	LOC100505695
0	0.905239	0.672796	1.00671	0.486952	0.343695	0.409453	0.279117	0.171375	UBE2T
0	-0.523378	-0.631567	-0.803558	-0.745138	-0.903757	-1.00631	-0.942867	-0.892076	ALAS1
0	0.219933	0.324133	0.29484	0.428931	0.627264	0.723531	0.896513	1.00499	ZNF19
0	-0.406385	0.004191	0.155749	0.247844	0.43272	0.540841	0.59849	0.430523	SYT5
0	0.120392	0.35751	0.0999607	0.420727	0.454764	0.659785	0.812524	1.00343	IDS
0	0.227997	-0.275795	-0.775083	-0.639431	-0.673452	-0.53204	-0.77092	-0.678865	FAM83A
0	0.343287	0.643567	0.527833	0.337557	0.284187	0.164143	-0.17373	-0.359416	JAG1
0	0.459569	0.461234	0.51792	0.750102	0.966423	0.895833	1.00217	0.780658	SORL1
0	0.311649	0.694371	0.490717	0.657791	0.852408	0.86316	1.00207	0.814718	GHR
0	-0.454818	-0.482996	-1.00163	-0.665443	-0.70675	-0.623099	-0.675845	-0.846374	PYGL
0	-0.174847	-0.190452	-0.0207	0.25028	0.172649	0.563222	0.811066	0.7996	IRAK1BP1
0	-0.605429	-0.559992	-0.838761	-0.580468	-0.749751	-0.718708	-0.832515	-1.00108	RARG
0	0.39949	0.943286	1.00053	0.975047	0.833872	0.520744	0.444981	0.541565	MMP28
0	0.271454	0.0548483	-0.43579	0.040939	0.188389	0.56464	0.334149	0.427107	KCTD11
