# Supplementary material for: BPIFA1 is a secreted biomarker of differentiating human airway epithelium
Source: Front Cell Infect Microbiol. 2022 Nov 28;12:1035566. doi: 10.3389/fcimb.2022.1035566 (PMC9744250; doi:10.3389/fcimb.2022.1035566)
Supplement: Supplementary file 4 [file Table_4.xlsx]

## Sheet: Supp. Table 4
Day 0 ALI	Day 2 ALI	Day 4 ALI	Day 6 ALI	Day 8 ALI	Day 10 ALI	Day 14 ALI	Day 21 ALI	Day 28 ALI	Gene
0	5.0722	7.41417	7.45115	7.91862	8.12934	8.29919	8.31956	8.4273	BPIFA1
0	0.30892	0.495759	2.48944	4.48828	5.65824	6.80284	8.07556	7.83207	OMG
0	4.70737	6.08773	6.06411	6.90658	7.37476	7.74283	7.76254	7.92994	BPIFB1
0	5.79179	5.67671	5.84102	6.52828	6.26423	6.04307	6.74181	7.76578	GSTA2
0	-4.61301	-6.27512	-6.84894	-7.03299	-7.1623	-6.89323	-7.52411	-7.39588	MAL
0	0.98825	2.27564	4.09725	4.95781	5.62883	6.61176	7.31226	7.4777	SNTN
0	-0.162797	3.00595	4.30359	4.9895	5.717	6.48154	6.8334	7.04173	C20orf85
0	5.49988	5.80175	5.77233	6.22933	6.40892	6.9611	6.93714	6.80664	CP
0	0.295757	2.8152	4.03591	4.75577	5.53349	6.37949	6.84031	6.90413	C10orf107
0	-4.69719	-5.52737	-6.15605	-5.95456	-5.96553	-5.96813	-6.16143	-6.71281	CALB1
0	0.767183	1.13526	3.18881	4.09625	4.84624	6.14569	6.67228	6.54067	SCGB2A1
0	2.21122	4.23628	4.28736	5.29558	5.78168	6.17749	5.86199	6.62762	HLA-DRB5
0	0.0540497	2.16847	3.47869	4.3969	5.08925	5.84988	6.41295	6.60883	FAM154B
0	0.688077	3.41421	4.25427	4.95501	5.63269	6.27844	6.51141	6.52912	C1orf192
0	-0.008691	1.14243	2.98765	3.97294	4.58995	5.63102	6.14019	6.39867	FAM216B
0	-0.313935	1.03998	2.45728	3.45605	4.26049	5.19394	5.74817	6.01771	WDR96
0	0.364642	2.47293	3.32946	4.07316	4.91545	5.63925	6.12982	6.32419	RSPH4A
0	0.210649	2.68973	3.54254	4.10647	4.92252	5.51383	6.00225	6.28608	TPPP3
0	-2.00368	-2.98806	-4.11066	-4.40281	-5.247	-5.16166	-5.8848	-6.21471	RHCG
0	2.83068	4.63413	4.84836	5.58322	6.11214	6.19014	5.99924	6.05956	HLA-DRA
0	0.338184	2.11241	3.10143	4.14929	4.74408	5.44106	5.9347	6.18119	ENKUR
0	4.62575	5.48177	5.49033	5.79993	6.02032	6.10597	5.95448	6.17081	PIGR
0	-3.16186	-4.68972	-5.0195	-5.18969	-5.44781	-4.3391	-5.59348	-6.09746	SPRR3
0	4.14259	5.0478	4.71261	5.45334	5.71678	5.43152	5.90153	5.58955	MMP13
0	4.8554	5.56394	5.61997	5.78686	5.86917	5.84199	5.77501	5.84313	SCGB1A1
0	5.0566	5.49239	5.38243	5.49497	5.42127	5.6536	5.77074	5.78856	RARRES1
0	0.508127	1.67272	2.60811	3.576	4.11799	5.20011	5.74364	5.77255	ZBBX
0	0.517642	1.61564	2.15554	3.12038	3.96283	4.93423	5.59412	5.74962	DTHD1
0	3.76018	4.90505	5.16913	5.56828	5.66162	5.68444	5.74239	5.65953	CYP4X1
0	-2.03694	-2.98428	-4.13438	-4.20507	-4.73625	-4.54193	-5.2162	-5.73921	A2ML1
0	0.296366	1.39876	2.08576	3.05074	3.84626	5.01598	5.18388	5.7092	STOX1
0	0.34119	1.26149	2.2991	4.02234	4.83078	5.36994	5.64123	5.36662	MROH9
0	0.24925	1.5995	2.71556	3.92509	4.36074	5.31344	5.61863	5.60649	OTTHUMG00000011879 // RP4-666F24.3
0	-0.402139	1.54161	2.63553	3.45779	4.07848	4.89741	5.03548	5.20033	ROPN1L
0	-0.237787	1.55001	2.27154	3.19627	3.8418	4.74422	5.10741	5.32074	C1orf194
0	3.75616	4.04066	4.45968	4.89665	5.05766	5.39448	5.50343	5.46613	SLC4A4
0	-0.006168	2.05473	2.78146	3.59305	4.24264	4.94868	5.15878	5.48851	ARMC3
0	3.31414	4.46294	4.2626	5.13643	5.39262	5.31758	5.19051	5.46785	HLA-DRB1
0	-0.266453	1.62319	2.47418	3.33191	4.03521	4.70618	4.98956	5.17641	CXorf22
0	0.173881	1.82798	3.21374	3.69218	4.24288	4.97804	5.29948	5.43643	AKAP14
0	-2.39144	-3.43255	-1.84301	-1.90252	-3.78915	-4.7372	-5.07739	-5.3678	CRCT1
0	0.00367	0.665169	1.23668	2.64059	3.28679	4.46563	5.15896	5.34541	STOML3
0	-0.223182	1.24142	2.26705	2.86667	3.55631	4.27857	4.67376	5.09483	CCDC170
0	-0.383295	0.574834	1.70782	2.61599	3.4452	4.27747	4.71796	4.93463	C1orf158
0	0.151652	1.44839	2.47713	3.21626	4.01609	4.59724	5.01083	5.31265	CASC1
0	0.776581	2.02747	2.64598	3.42462	3.74168	4.5547	5.00757	5.28485	PROM1
0	0.092312	1.9387	2.742	3.63657	4.31015	4.86175	5.17641	5.27332	IQUB
0	4.89676	4.68174	3.90283	5.09451	4.98927	5.25073	5.17674	5.18544	OTTHUMG00000164494 // RP11-434I12.3
0	-0.73274	0.833373	1.82898	2.56299	3.10653	3.87958	4.26542	4.48148	PPIL6
0	-2.46616	-2.64283	-3.529	-3.50868	-4.14485	-3.91877	-4.65378	-5.21088	SPRR1A
0	-0.116153	1.55682	2.06823	2.81574	3.54816	4.20311	4.55987	5.07577	ZNF474
0	4.58108	5.18067	4.37801	4.75915	4.27002	4.37715	4.26576	4.63897	CAPN13
0	0.148476	1.65916	2.29321	3.09308	3.85296	4.55069	4.96782	5.17798	LRRC46
0	0.39952	1.76495	2.68058	3.31291	3.957	4.65673	5.07525	5.16969	PIFO
0	2.43867	3.82604	4.06574	4.8729	5.16846	5.15428	4.99421	5.10753	C11orf92
0	-0.276958	0.78385	1.64726	2.60226	3.22761	4.12988	4.4693	4.86198	WDR38
0	0.111352	0.493459	1.22652	2.70175	3.37	4.61379	5.13668	5.01855	KCNRG
0	0.728207	1.75702	2.01294	3.2209	3.84807	4.53755	4.87971	5.13196	MNS1
0	-0.0756503	1.35958	2.21063	3.06507	3.75216	4.46969	4.87864	5.05202	CXorf30
0	0.158431	1.37959	2.3991	3.19805	3.74591	4.55587	4.89382	5.10858	LRRIQ1
0	0.0964083	1.08771	1.60987	2.72023	3.38587	4.36142	4.87247	5.06224	TTC25
0	-0.809599	-1.76219	-2.22312	-2.00755	-2.54385	-3.17412	-4.57204	-5.06132	KLK7
0	1.59261	3.82697	4.13362	4.60071	4.69501	4.61505	4.80388	5.03185	ALOX15
0	0.728044	1.07946	2.37537	2.98275	3.6027	4.35006	4.73694	5.0313	CHDC2
0	-0.03024	0.514847	1.53585	2.45246	3.17664	4.02469	4.50055	4.96333	SRGAP3-AS2
0	-0.0409047	1.17041	1.93861	2.89321	3.477	4.49018	4.72937	4.94018	APOBEC4
0	0.171366	1.33054	2.34834	2.89805	3.59766	4.45196	4.6608	4.97062	IL5RA
0	4.05506	4.2509	4.96188	4.41528	4.17004	4.34278	3.88654	3.57891	IL8
0	-0.394155	0.716644	1.77311	2.57014	3.24697	3.81913	4.32256	4.56574	RSPH1
0	1.08263	3.51611	4.25303	4.6513	4.9094	4.92989	3.58908	4.13773	CDC20B
0	0.17847	1.32224	1.87113	2.60022	3.35091	4.24805	4.63049	4.91952	EFHC2
0	3.51814	3.88317	3.77328	4.15606	4.49418	4.64595	4.90142	4.73095	PLEKHS1
0	-0.0726427	1.22692	2.04231	2.72801	3.44624	4.12221	4.45331	4.82791	TEKT1
0	0.991733	1.23412	1.8234	2.63314	3.46222	4.08305	4.58038	4.86805	LOC643037
0	-0.376065	1.35712	2.16903	2.88765	3.40715	4.12693	4.35069	4.49174	C11orf88
0	-2.01806	-3.61949	-4.85894	-1.6777	-0.868367	-0.8459	-0.48706	-0.524667	TXNIP
0	-0.110812	0.510323	1.51187	2.29146	3.07416	3.98564	4.43667	4.74532	SPAG17
0	0.556471	1.46269	2.43399	3.04587	3.48109	4.28586	4.78826	4.84705	C11orf70
0	0.099333	0.780662	1.86249	2.79594	3.31767	4.09079	4.84336	4.4581	TMEM212
0	0.0428953	0.430523	1.68777	2.45486	3.27756	4.04335	4.52783	4.83945	EFHB
0	1.21552	1.754	2.60553	3.84798	4.28741	4.70147	4.82982	4.4941	OTTHUMG00000151319 // AC112518.3
0	0.143715	1.50996	2.34047	2.89144	3.55716	4.15558	4.55337	4.81785	C5orf49
0	0.468016	1.48365	2.45932	3.19505	3.82369	4.68492	4.81199	4.05725	MUC5B
0	0.605738	1.25324	2.10591	2.77286	3.3626	4.17378	4.51782	4.80828	WDR49
0	-3.20265	-3.782	-4.10818	-3.82926	-4.47512	-4.22282	-4.32385	-4.80389	TMPRSS11E
0	-2.89928	-3.07375	-4.76772	-3.64294	-3.48173	-3.14785	-2.61656	-2.65239	KRT13
0	-0.038392	0.690379	1.70982	2.5982	3.17462	3.9906	4.46346	4.72624	AK7
0	-0.597736	0.336927	1.22823	1.96561	2.46336	3.50503	3.99612	4.16498	PCDP1
0	-2.58244	-2.98066	-3.3775	-3.44484	-4.37855	-4.07494	-4.24353	-4.76002	CAPN14
0	-0.380062	0.616198	1.59984	2.5553	2.98722	3.78242	4.03144	4.35146	CAPSL
0	3.06876	3.79781	3.60184	2.73405	1.85853	2.22208	-0.880194	-0.858929	S100A7
0	3.33028	3.34342	3.05952	3.52594	3.92883	4.11339	4.42689	4.63489	TGM2
0	0.0460607	0.923119	0.978664	2.5497	3.74356	3.69709	4.25976	4.62023	CYP2F1
0	-0.338465	0.501553	1.30925	2.1425	2.80552	3.74022	3.91338	4.26431	DNAI1
0	0.116544	0.495845	1.32937	2.16705	2.90387	3.76263	4.25014	4.58002	WDR16
0	0.21175	0.886935	1.58004	2.33457	3.02836	3.81459	4.23165	4.53656	DNAH3
0	0.0330767	0.59188	1.17069	1.91627	2.54263	3.59248	3.98956	4.52037	DNAAF1
0	-0.690343	0.0205253	0.490997	1.53575	2.16785	2.97915	3.53703	3.80311	CCDC11
0	-0.561282	0.0853513	0.501471	1.65779	2.33488	3.0179	3.27475	3.91401	CDHR4
0	1.60942	3.47963	3.33964	3.97393	4.33989	4.46561	4.1878	4.10214	FMO6P
0	0.352424	0.684556	1.594	2.4922	3.08446	3.95406	4.24197	4.45868	ADGB
0	0.001052	0.861044	1.84613	2.44188	3.04774	3.7146	4.06606	4.45113	MAP3K19
0	-0.265543	0.172052	0.26841	0.897292	1.63009	3.17581	3.71779	4.16393	CNGA4
0	0.304812	1.06923	2.12672	2.586	3.13838	3.80102	3.93033	4.41212	C9orf135
0	-1.98203	-3.18971	-3.99531	-3.93834	-4.25474	-4.18353	-4.23385	-4.37449	SH2D1B
0	0.728644	1.08035	1.14068	1.8314	2.28667	4.06011	4.33261	4.34857	TF
0	-0.161891	0.574285	1.34931	1.93517	2.6601	3.61542	4.09075	4.17038	DNAH6
0	4.18862	4.32432	4.14109	4.19558	4.02057	4.11974	3.83624	3.74517	SERPINA3
0	-0.118978	0.408653	0.934986	1.56475	2.05586	2.93174	3.64259	4.19744	ECT2L
0	0.0256853	1.12898	1.56346	2.24404	2.85337	3.52153	3.9174	4.31259	EFCAB12
0	-0.210552	0.11858	0.765498	1.42837	2.04007	2.94932	3.71665	4.09834	C1orf173
0	-0.265665	0.619293	1.06825	1.90132	2.66899	3.36951	3.78449	4.03114	CCDC65
0	2.27941	3.22258	3.18518	3.63913	3.96551	4.02568	3.96819	4.29423	CD74
0	2.33143	2.85425	3.13027	3.61793	3.33864	3.96302	4.28616	4.12922	TMEM45A
0	-0.0755337	0.9913	1.68976	2.55296	3.09863	3.73511	4.03988	4.20614	SPAG6
0	0.255816	0.315073	1.35035	1.94684	2.57421	3.56958	4.27843	3.92152	OTTHUMG00000170970 // RP11-356K23.1
0	4.02727	4.17427	4.10196	4.26974	4.24304	4.17982	3.71199	3.7626	CFB
0	0.73688	1.48844	1.92801	2.21861	2.58132	4.26876	4.21141	4.22229	KDR
0	0.167107	0.155436	0.942449	2.02732	2.60893	3.59704	4.00041	4.25643	LDLRAD1
0	0.0719817	0.458622	1.05087	1.92242	2.53447	3.47321	3.95444	4.24979	ANKRD66
0	1.87291	2.74577	3.20395	3.82576	3.80713	3.31515	3.83523	4.24097	GSTA1
0	-2.34638	-3.16502	-3.83908	-4.23869	-3.86142	-3.84702	-3.97072	-3.61086	CRISP3
0	0.0511783	0.965235	1.73304	2.19712	2.77529	3.51853	4.01615	4.20096	DAW1
0	4.04968	4.06646	3.94416	4.13421	4.20019	4.19952	4.00151	4.03575	C3
0	0.535375	0.526862	1.16965	1.95915	2.36796	3.30542	4.07102	4.16945	PIH1D2
0	-0.0322647	0.07684	0.817836	1.80658	2.47598	3.61751	4.07997	4.13428	AGBL2
0	-2.50536	-3.63302	-4.1522	-2.75644	-1.91618	-1.96697	-1.24543	-1.05003	ARRDC4
0	-0.541345	0.365595	1.15894	1.7963	2.35713	2.97803	3.43076	3.59196	EFCAB1
0	-0.230909	0.531297	1.26394	1.94095	2.48032	3.13771	3.74443	3.87676	ENO4
0	0.0432427	0.248069	0.945373	1.68757	2.31003	3.45471	4.10064	4.00286	HHLA2
0	3.25021	4.0568	3.72013	4.09767	3.76769	3.91383	3.9126	3.93733	FMO2
0	0.185909	0.223511	0.844952	1.46228	2.05954	3.36761	3.93251	4.07518	TEX26
0	2.29294	3.0287	2.88556	3.6684	4.07431	3.96953	3.96168	3.91998	LOC100507516
0	-0.384476	0.138294	0.0592413	0.453964	1.24257	2.60525	3.27646	3.68766	C6
0	-0.0930687	0.206635	0.769315	1.25322	1.87411	3.00439	3.70686	3.93009	DNAH9
0	0.412184	0.726192	1.28627	1.7627	2.51621	3.41954	4.01905	3.2824	OR12D2
0	3.80095	4.01237	2.90665	3.92783	3.4598	3.32949	2.75575	2.59221	ACTBL2
0	-0.0430677	0.536251	0.409313	1.36536	2.04291	2.84022	3.63852	3.96553	MS4A8
0	2.61411	2.83753	3.04274	3.38599	3.52529	3.99025	3.62913	3.61379	IGFBP3
0	-0.14806	0.389262	1.17658	1.76414	2.48849	3.13353	3.67487	3.83397	C6orf165
0	3.20249	3.54397	3.48895	3.78322	3.76231	3.96851	3.97981	3.8456	CFI
0	-0.237604	0.482747	0.965421	1.63954	2.26122	3.16014	3.40246	3.72014	C1orf87
0	-0.289768	0.366671	1.082	1.75265	2.28367	3.07244	3.34467	3.65225	DNAH12
0	-0.473612	0.440537	1.11237	1.6891	2.1773	2.68741	3.3064	3.46292	SPATA17
0	0.214274	1.07982	1.71537	2.6693	3.07644	3.20768	3.80649	3.93066	KIAA1324
0	1.57586	2.2473	2.60282	3.19513	3.54241	3.38585	3.79757	3.92376	CHST9
0	0.0117177	0.206644	1.01705	1.89771	3.10306	3.75426	3.92364	3.6049	MUC5AC
0	-0.175506	-0.0537537	0.824806	1.36839	1.99582	2.90916	3.11994	3.73095	C6orf118
0	0.111929	0.95032	1.57323	2.02869	2.62235	3.28161	3.61104	3.90272	DNALI1
0	-0.221788	0.82082	1.28145	2.0843	2.67537	3.29322	3.32862	3.6757	ZMYND10
0	0.163233	0.367736	0.362969	0.929436	1.19803	2.10366	3.18978	3.89331	TSPAN19
0	0.461868	0.471326	0.860992	1.71421	2.30515	3.16896	3.63921	3.88636	EFCAB10
0	0.608164	0.748678	1.11883	1.79201	2.32305	3.29373	3.81668	3.87933	DZIP3
0	0.337704	0.791305	1.42075	1.96593	2.63913	3.12527	3.75679	3.87565	C1orf189
0	-0.320332	0.568721	1.11103	1.72097	2.23685	2.84136	3.30519	3.55223	CERKL
0	0.218494	1.00249	1.3723	2.14057	2.79772	3.52666	3.79903	3.86159	C15orf26
0	2.17592	3.10982	2.72818	3.58487	3.84796	3.8059	3.84252	3.6876	VTCN1
0	0.614539	0.509944	0.639176	1.09157	1.7469	3.84765	2.85145	2.77812	STC1
0	3.14325	2.89595	3.3005	3.83891	2.56857	2.07001	1.45188	1.68862	SLC26A4
0	0.16301	0.842908	1.64456	2.49292	3.00389	3.65517	3.82267	3.76524	SAMD15
0	0.18719	0.728154	1.31914	1.78834	2.39345	3.17393	3.67355	3.81259	SPATA4
0	0.00100167	0.906484	1.64481	2.25309	2.67068	3.32368	3.6584	3.8067	AGR3
0	0.36207	0.542318	1.21159	1.86482	2.29512	3.32259	3.80342	3.74716	MDH1B
0	0.146341	0.887233	1.20303	2.00762	2.4309	3.05608	3.41055	3.80265	FBXL13
0	-0.078682	0.287783	0.649367	1.75653	2.25595	3.23003	3.45748	3.716	CCDC173
0	1.75449	2.74497	2.81648	2.58255	2.83544	3.10299	3.78847	3.19434	IFI6
0	0.178589	1.12599	2.14981	2.42134	2.79473	3.49986	3.62442	3.78676	KCNE1
0	-2.32047	-3.21184	-3.7801	-3.26315	-3.37766	-3.13198	-3.42603	-3.62864	SPINK5
0	1.38823	2.70905	2.15013	2.62048	3.36156	3.29108	3.77217	2.96954	MMP7
0	2.09827	2.96571	3.58073	3.37244	3.56682	3.74427	3.56841	3.76947	SLCO4C1
0	2.86548	3.21976	3.16419	3.42421	3.48724	3.75541	3.73327	3.67691	SLC41A2
0	3.13944	3.73406	2.41707	2.83176	2.93999	2.52051	1.39024	1.34154	SLC5A5
0	-0.117843	0.332977	0.583776	1.12983	1.66572	2.89152	3.20872	3.61616	CCDC17
0	-0.295195	-0.019786	0.686549	1.11078	1.51014	2.49744	2.72578	3.43491	DYNLRB2
0	0.00107867	0.490546	0.965707	1.66961	2.1733	3.02486	3.58409	3.70601	LRRC34
0	-0.376329	-0.310784	0.150987	0.753446	1.31373	2.11364	2.98172	3.32892	C1orf110
0	-0.0261527	0.431738	0.84105	1.49253	2.21248	2.99289	3.46911	3.67896	C2orf73
0	2.37244	2.86303	2.63433	3.25227	3.45272	3.69424	3.47196	3.53485	ACSL5
0	1.58572	2.54282	3.46662	3.41471	2.90124	3.2536	3.68818	3.35995	ANXA10
0	-0.134892	0.436977	0.86805	1.43352	1.8576	2.90406	3.45435	3.54773	TCTE1
0	0.0639983	0.733037	1.14492	1.76651	2.40908	3.01116	3.40075	3.68116	WDR63
0	-2.25863	-2.54149	-2.81234	-2.89106	-3.30297	-3.07973	-3.31928	-3.65615	TMPRSS11F
0	0.0941047	0.513925	1.48541	2.37119	2.90334	3.63449	3.51857	3.27679	SMIM6
0	1.16153	1.83438	1.83386	2.34576	2.63928	2.85038	3.22835	3.6323	CLU
0	2.69008	2.67558	2.69022	3.40458	3.55667	3.1328	3.63161	3.44533	ADH1C
0	1.87882	2.3045	1.96556	2.78808	3.58508	3.18509	3.62791	3.48084	TSPAN2
0	0.055152	0.532165	1.07443	1.58714	2.1494	2.69916	3.21276	3.62427	NEK10
0	0.628294	0.840598	1.72665	1.79807	2.36528	3.05076	3.37746	3.62045	FAM229B
0	-0.289712	0.185418	0.977981	1.67257	2.0901	2.72172	3.03962	3.31703	FAM81B
0	0.067846	0.532748	0.852792	1.42771	1.87916	2.8018	3.14619	3.59957	DNAH7
0	-0.296475	0.135281	0.563289	1.02725	1.63881	2.55676	3.03831	3.28537	LRRC48
0	0.0841617	0.683922	1.36573	1.73301	2.17153	2.79783	3.15298	3.58104	WDR78
0	-0.247807	0.111075	0.617892	0.881216	1.53847	2.70368	3.22002	3.33248	SRD5A2
0	0.652546	1.10689	1.58549	2.14889	2.5844	3.03858	3.27252	3.56543	RFX3
0	-1.67124	-2.70729	-3.48071	-3.48845	-3.55588	-3.13079	-2.80034	-3.38741	ECM1
0	-0.0764097	0.240221	0.625689	1.18613	1.66658	2.54587	3.131	3.4728	ALS2CR12
0	0.651925	1.82462	1.82816	2.47178	2.89446	2.96542	3.31428	3.54837	METTL7A
0	0.34743	0.271309	0.830729	1.29925	1.89949	2.58961	3.01757	3.53987	PLCH1
0	-0.0300713	0.474535	0.973876	1.57661	2.05204	2.69569	3.17347	3.48665	CAPS
0	0.869347	1.36919	1.58724	2.13999	2.30158	2.72547	3.16047	3.51522	SLC27A2
0	0.310756	0.488837	0.841364	1.59738	2.09631	2.74122	3.3431	3.51478	STK33
0	0.541037	1.24034	1.75697	2.07127	2.83011	3.05092	3.31031	3.51364	NPHP1
0	-0.825865	-1.23854	-2.39657	-2.17368	-2.93695	-2.99904	-3.32691	-3.5074	CEACAM7
0	3.13631	3.49593	3.46895	3.33213	3.06077	2.95401	2.97	2.91958	FYB
0	-0.0487517	0.196348	0.218529	1.12631	1.55048	3.25358	3.02615	3.4465	IGFBP5
0	-0.214362	0.062525	0.48224	1.10887	1.64805	2.64736	3.05761	3.28031	TMEM190
0	-1.69007	-1.67553	-2.81323	-2.18167	-2.66309	-2.47562	-3.05258	-3.49226	SPRR1B
0	0.621873	0.979239	1.15772	1.83973	2.25304	2.8856	3.24424	3.48273	CCDC60
0	-0.331531	0.304974	0.695843	0.975069	1.63336	2.18775	2.74447	3.1476	UBXN10
0	-0.387028	0.0520043	0.594192	1.00707	1.42344	2.22639	2.57903	3.07262	FAM92B
0	-0.563708	-0.0517197	0.386261	1.13342	1.71616	2.32482	2.65671	2.89433	CCDC113
0	2.97631	3.33875	3.26817	3.45441	3.0701	3.03401	2.98552	2.66824	SERPINB4
0	-0.574501	0.135716	0.71905	1.24856	1.69764	2.21113	2.62402	2.87831	C7orf63
0	-0.0143503	0.910517	1.28598	1.86956	2.3626	2.961	3.1486	3.436	TMEM231
0	-0.37691	0.148846	0.59472	1.23212	1.76324	2.54076	2.96284	3.07217	EFHC1
0	-0.489396	-0.202589	0.47828	0.959215	1.58931	2.48389	2.69323	2.95294	DNAH11
0	0.134033	0.840578	1.31185	1.40618	1.58209	2.75948	3.10078	3.43982	RSPH10B2
0	-1.80803	-2.1821	-3.42465	-2.97464	-2.85278	-2.85968	-2.82912	-3.33778	IVL
0	-2.37765	-2.4409	-2.82119	-2.46878	-2.82526	-2.58457	-3.0922	-3.4084	KRT16
0	0.287968	0.643621	1.01509	1.76552	2.30454	2.83271	3.1985	3.40831	CC2D2A
0	1.41409	2.00954	2.2175	2.69415	3.3394	3.38754	3.14385	3.4037	LYZ
0	0.152065	0.409636	0.80158	1.1575	1.66328	2.43627	3.08782	3.39249	RP1
0	1.83624	3.14675	3.38735	2.61589	3.21598	2.89735	2.79067	2.64948	DNAPTP3
0	2.12136	2.82693	2.79531	3.06643	3.33908	3.38707	3.28221	3.25397	SLC46A3
0	-0.519188	-0.314802	0.0890303	0.593963	1.23286	2.02546	2.25777	2.85938	TTC18
0	0.915056	1.08776	1.46657	1.90062	2.27707	2.78176	3.14689	3.37549	TEX9
0	-2.27807	-2.6554	-3.35603	-2.82499	-3.18531	-2.8394	-3.14048	-3.25346	PADI1
0	0.0175963	-0.493659	0.146126	0.293491	0.977881	2.30385	2.85943	2.55498	OTTHUMG00000010769 // RP11-413P11.1
0	-0.974616	-1.94616	-3.34551	-2.7833	-2.91711	-2.37077	-2.53869	-3.20127	KRT14
0	-0.391253	0.426869	0.77867	1.26762	1.83964	2.20109	2.38885	2.94308	CCDC19
0	-0.676245	-0.075808	0.419939	0.577124	0.980048	2.16554	2.0261	2.65626	DCDC1
0	0.247055	0.281667	0.849383	1.44283	1.79452	2.48422	2.88986	3.3303	MAK
0	0.250936	0.635653	0.9624	1.73334	1.9938	2.57241	2.9985	3.32304	ARMC4
0	-0.139499	0.34155	0.92814	1.54507	2.00955	2.5462	2.80144	3.18022	TEKT2
0	0.254592	0.245271	0.462846	0.589927	0.838427	1.56441	2.56187	3.31638	ANKFN1
0	0.342741	1.60208	1.57805	1.99352	2.62429	2.70438	2.84482	3.3068	FOXJ1
0	0.166354	0.262182	0.78098	1.28399	1.79596	2.72216	3.04745	3.30103	MAATS1
0	0.648832	0.805594	1.4851	1.75845	2.10178	2.64026	2.97328	3.30055	DNAH5
0	-0.909402	-1.3886	-1.63415	-1.92057	-2.11445	-3.1158	-3.29334	-3.29378	NT5E
0	0.920173	1.05806	1.44375	1.73723	2.10465	2.53251	2.89872	3.28909	KIAA1377
0	-0.0816067	0.280908	0.869591	1.31663	1.81023	2.60361	2.87655	3.20088	WDR52
0	0.475943	0.738118	1.11041	1.69742	2.23657	2.78502	3.11149	3.2807	CCDC146
0	-0.19399	0.0715017	0.515877	0.825369	1.29071	2.11303	2.68363	3.08044	CDHR3
0	2.85098	2.95308	2.758	3.26036	3.16272	3.19417	3.20282	3.20529	GALNT12
0	0.199059	0.761849	0.97276	1.50877	1.997	2.50283	2.81737	3.25366	CCDC135
0	-0.965737	-1.48236	-2.15159	-2.23043	-2.50461	-2.48118	-3.13463	-3.252	NCCRP1
0	1.04448	2.59964	2.56793	2.92847	3.25142	3.08682	3.00188	3.09161	LOXL4
0	-2.36399	-2.43436	-1.90416	-1.95886	-2.73082	-2.52941	-3.09701	-3.23962	SBSN
0	-0.174125	-0.217545	0.370581	0.873037	1.44696	2.19422	2.61038	3.01864	VWA3B
0	-0.77744	-0.541321	-0.0197687	0.488715	0.792446	1.53968	2.2357	2.45092	NEK5
0	-0.733621	-0.822769	-1.96237	-2.02105	-2.40498	-2.48107	-2.93675	-3.2187	KRT6B
0	2.15332	2.31116	2.27447	2.56696	2.73858	3.07322	3.0832	3.21809	TMC5
0	0.50697	1.20562	0.671211	1.3684	2.46381	3.06484	3.19914	3.21672	ANPEP
0	-0.158405	0.0928093	0.517153	1.13737	1.67905	2.32368	2.75346	3.05787	EFCAB6
0	2.47293	2.35426	3.20828	3.14099	1.94305	1.40305	1.20043	0.493967	CXCL5
0	-0.0836437	-0.050108	0.437967	0.793418	1.08978	2.00032	2.80306	3.111	CCDC147
0	0.178952	0.437492	0.76	1.37843	1.79957	2.55913	2.82202	3.18945	TTC29
0	1.59229	2.12425	2.74226	3.18517	2.87951	3.15679	3.04305	2.78738	CXCL6
0	-1.84295	-2.55941	-3.11562	-2.85936	-2.75221	-2.82839	-3.18338	-3.11242	ATP6V1C2
0	2.29943	2.59054	2.42413	3.10793	3.17668	2.87452	2.48166	2.58	OTTHUMG00000169604 // RP3-462E2.3
0	-0.145138	-0.108877	0.599899	0.981948	1.48994	2.04079	2.50061	3.03122	FBXO15
0	2.34888	2.15375	1.72527	2.38924	2.44181	2.59349	2.80567	3.17474	PLA2G10
0	2.27612	2.53108	2.49933	3.00726	3.152	3.0143	3.17343	3.07213	ALDH1A1
0	-0.064251	0.367472	0.734535	1.18549	1.66475	2.35308	2.68705	3.10686	LRGUK
0	1.30139	1.87237	1.95391	2.50386	2.80368	3.13525	3.16616	2.96186	GXYLT2
0	1.28483	2.30431	2.29641	2.87257	3.16186	2.74814	2.73985	2.70706	CCDC80
0	-0.229629	0.364156	0.501904	1.12116	1.74422	2.25968	2.60986	2.93126	SPATA18
0	3.15902	2.53165	2.39125	2.33761	2.0669	1.87623	1.88957	1.82947	PTGES
0	-0.195664	-0.119332	0.581224	1.13551	1.54603	2.46379	2.93649	2.96102	TCTEX1D1
0	0.40157	1.66029	1.72675	2.47969	2.87065	2.72288	2.82695	3.15125	CYP4B1
0	-2.26559	-2.0521	-3.12052	-2.64142	-2.83983	-2.76939	-2.97255	-3.14337	LYPD3
0	-0.236454	0.430365	0.652909	1.18848	1.86097	2.37439	2.90094	2.80917	MAP1A
0	1.88084	2.60531	2.64426	2.95856	2.81667	3.00976	3.13686	3.03469	PARM1
0	0.818898	1.63234	1.88745	2.44113	2.6075	3.13367	2.59743	3.1042	CCNA1
0	-2.4706	-2.40595	-2.65107	-2.89422	-2.73011	-2.92297	-2.86023	-3.13299	KRT78
0	0.76808	-0.0647147	-0.195326	0.801449	1.04084	2.11641	2.81864	2.93177	OTTHUMG00000170886 // RP11-247L20.4
0	0.116093	0.475769	0.310064	0.86189	1.6921	2.53222	2.77893	3.12002	NWD1
0	2.0517	2.61752	2.47128	3.02996	3.08141	3.10447	2.95029	3.03858	CFTR
0	-0.118677	0.140226	0.52272	1.12124	1.50951	2.23965	2.45598	2.97668	VWA3A
0	2.19539	2.88284	2.59017	2.735	2.76691	2.78946	2.44933	3.09161	MSMB
0	0.635581	0.966393	1.40131	1.96078	2.10423	2.23243	2.99338	3.08996	TSPAN8
0	-1.62803	-1.93831	-1.95376	-1.98648	-2.32957	-2.40671	-2.58517	-3.07729	SCEL
0	-1.3556	-2.01796	-2.34194	-2.56867	-2.70171	-2.73046	-2.73758	-3.07566	KLK5
0	0.676797	0.305867	0.477031	1.18837	1.26831	2.38615	2.49391	3.06634	SLC22A4
0	-2.3888	-1.95716	-2.30691	-2.11501	-2.19221	-1.86562	-3.06455	-2.90787	MUC21
0	-0.220941	0.0912277	0.645252	1.05709	1.49183	2.27975	2.83626	2.75909	MORN2
0	-2.17556	-2.55866	-3.05562	-2.53339	-2.47345	-2.31533	-2.31379	-2.1214	CES2
0	-1.31487	-1.33488	-1.28033	-1.49963	-1.92008	-1.60294	-3.04194	-2.97995	ALDH1L2
0	-1.81951	-2.15866	-2.65247	-2.33162	-2.64898	-2.66075	-2.9186	-3.0406	CNGA1
0	-0.161686	0.230414	0.711779	1.33155	1.76579	2.39167	2.66718	2.87426	DRC1
0	1.08155	1.32846	1.35466	2.05113	2.34383	2.99515	3.03422	2.89005	ABCC9
0	1.52707	1.66755	1.57424	1.68759	1.92174	2.36431	2.68919	3.03066	ENPP5
0	-0.185566	0.352737	0.915003	1.46548	1.92657	2.38004	2.78504	2.83942	CCDC176
0	0.509603	0.799304	0.580638	1.46992	1.81933	2.0171	2.76419	3.02276	ANKRD45
0	2.07222	1.79628	1.52652	2.00286	1.90639	2.41215	2.78114	3.01258	LXN
0	2.07851	0.990878	-0.0803767	0.216934	-0.359831	-0.556987	-0.925167	-0.799288	PLA2G7
0	-0.294328	0.373622	0.78602	1.27355	1.74448	2.31388	2.67381	2.70869	LINC00240
0	-2.43109	-2.6191	-2.08653	-1.0884	-0.792784	-0.148847	-0.0129117	0.382924	RRAD
0	-2.18294	-2.48477	-2.38691	-2.74625	-3.00052	-2.82487	-2.83358	-2.90863	IL36A
