# Supplementary material for: BPIFA1 is a secreted biomarker of differentiating human airway epithelium
Source: Front Cell Infect Microbiol. 2022 Nov 28;12:1035566. doi: 10.3389/fcimb.2022.1035566 (PMC9744250; doi:10.3389/fcimb.2022.1035566)
Supplement: Supplementary file 5 [file Table_5.xlsx]

## Sheet: Supp. Table 5
	Fig. 2a (both panels)				Fig. 2b Top Left Panel				Fig. 2a Top Right Panel				Fig. 2a Bottom Panel
	hSAEpC (donor #1)				hBEpC (donor #2)				hBEpC (donor #3)				hSAEpC (donor #4)
	Day Post-ALI				Day Post-ALI				Day Post-ALI				Day Post-ALI
Transcript	0	2	8	28	0	2	8	28	0	2	8	28	0	2	8	28
OMG	1.30691	1.98083	9.7936	1.00963	1	0.628496	1.05262	0.495855	1	0.77195	1.54631	2.51751	1	0.524302	0.222629	0.42337
KRT14	1.3335	0.79293	0.315672	0.292441	1	0.209003	0.534931	0.126845	1	0.747727	0.626309	0.122485	1	0.69049	0.0544786	0.224532
STC1	1.4874	19.7998	58.175	517.432	1	2.49878	2.44027	11.5089	1	0.651213	7.99275	2.22719	1	1.10805	3.20426	1.85751
BPIFA1	1.00579	3432.32	278472	143613	1	4450.65	20482.1	21846.2	1	130.065	433.474	648.332	1	497.323	547.709	944.033
PLA2G7	1.15262	19.0588	12.2566	1.42207	1	2.26503	0.377432	0.0415305	1	11.571	1.24406	1.18188	1	2.39998	1.05436	0.162611
TXNIP	1.12617	0.218301	0.321437	0.804544	1	1.9547	4.37024	12.1749	1	2.17582	4.42627	3.92142	1	2.21364	1.25531	0.914792
S100A7	1.23737	101.102	55.5729	0.283197	1	5.21548	2.64159	0.0101878	1	3.06298	3.21402	1.938	1	4.79427	1.92053	0.417994
